# Supplementary material for: Molecular and Cellular Hallmarks of Age‐Related Vestibular Hair Cell Degeneration
Source: Adv Sci (Weinh). 2026 Jun 26:e76340. Online ahead of print. doi: 10.1002/advs.76340 (PMC13337082; doi:10.1002/advs.76340)
Supplement: Supplementary file 2 — Supporting File 2: advs76340‐sup‐0002‐Table S1.xlsx. [file ADVS-9999-e76340-s001.xlsx]

## Sheet: young and old typeIandII HCs_Bu
Gene	HCI_young	HCII_young	HCI_old	HCII_old
Mrpl15	8.67516	8.84343	8.67596	8.60094
Lypla1	7.32796	7.56253	7.34873	7.29974
Tcea1	9.59308	9.68592	9.73302	9.58367
Rgs20	7.87261	7.64955	1	3.20788
Atp6v1h	9.33774	9.1424	8.16993	8.13523
Rb1cc1	7.39266	7.37098	9.41574	9.36674
4732440D04Rik	9.01363	9.22971	7.79442	7.51
Pcmtd1	6.48274	5.90115	9.30606	8.87859
Rrs1	7.69588	7.56253	6.62936	6.06435
Adhfe1	1.7893	3.67269	2	3.20788
Vxn	3.73144	6.16016	0	0
Mybl1	7.97476	7.95303	4.39232	0
Vcpip1	9.66469	9.70636	7.52356	7.63487
Sgk3	10.5944	10.2426	3.16993	3.20788
Snhg6	4.18549	0	5.2854	6.38196
Ppp1r42	4.53034	5.58525	6.78136	6.64211
Cops5	8.25551	7.95303	8.05528	7.95534
Cspp1	7.53322	8.01988	9.79279	9.79914
Arfgef1	7.08859	7.37098	10.5078	10.4615
Cpa6	10.0562	8.72821	4.90689	6.23188
Prex2	7.39266	7.37098	4.32193	4.12762
Sulf1	2.56388	5.18019	4.90689	4.6848
Ncoa2	8.09628	8.76765	7.94251	8.09232
Tram1	11.9281	12.2831	7.87652	8.00246
Lactb2	6.55989	9.22971	7.06609	7.90663
Eya1	7.94631	8.68767	10.0901	9.15369
Kcnb2	7.90254	8.72821	3	6.75647
Terf1	9.03405	8.51303	7.40939	7.85622
Sbspon	7.93186	8.01988	3.32193	4.6848
4930444P10Rik	8.96481	8.80603	7.67243	8.09232
Rpl7	9.57925	8.55871	12.0011	12.1541
Rdh10	6.98048	6.37967	6.79442	8.90362
Stau2	1.7893	3.67269	7.71425	8.13523
Ube2w	5.04151	4.61499	8.67596	9.17441
Eloc	4.80845	5.18019	9.224	9.36674
Tmem70	8.96481	9.11208	8.00562	8.71848
Gdap1	8.97893	9.46382	9.03067	8.60094
Paqr8	6.22292	6.37967	9.45327	8.33251
Efhc1	3.97626	6.57014	6.98868	7.29974
Tram2	9.64712	9.68592	2	3.20788
Tmem14a	9.56528	9.64415	5	5.39915
Ogfrl1	6.73645	6.73838	4.64386	5.08575
B3gat2	9.75359	8.08377	2.58496	0
Smap1	8.89208	8.14495	8.62936	8.95243
Sdhaf4	10.9412	11.2559	9.02514	9.75854
Fam135a	6.48274	7.02543	5.97728	6.64211
Col9a1	6.26961	5.90115	3	4.12762
Lmbrd1	5.33284	5.58525	9.81218	9.61432
Phf3	6.73645	7.56253	9.67419	9.7722
Prim2	6.86362	7.26473	4.58496	0
Rab23	7.74627	8.87987	6.79442	6.75647
Bag2	7.16466	7.73161	9.83447	8.1769
Zfp451	5.14529	6.57014	9.05257	8.43911
Bend6	7.39266	7.02543	5.90689	7.69347
Dst	7.94631	8.14495	10.7707	10.9682
Ccdc115	5.90582	5.58525	6.50779	7.37328
Imp4	6.44255	5.18019	6.10852	6.23188
Ptpn18	6.59697	7.02543	5.20945	6.23188
Amer3	8.37775	8.46586	1.58496	7.57378
Arhgef4	7.87261	7.02543	5.24793	5.08575
Fam168b	10.709	10.1411	7.13955	7.63487
Plekhb2	7.06231	7.26473	7.10852	7.63487
Hs6st1	7.64367	8.46586	7.59991	8.80075
Uggt1	7.08859	7.15004	6.85798	7.51
Arid5a	7.87261	7.73161	4.45943	6.51789
Kansl3	8.65772	8.91542	7.20945	7.85622
Lman2l	5.5751	6.37967	7.98868	8.33251
Cnnm4	10.8767	10.4748	6.10852	3.20788
Cnnm3	5.84546	6.73838	6.80735	5.87478
Ankrd23	7.98878	8.55871	4.24793	0
Ankrd39	9.54645	9.57914	6.62936	6.38196
Sema4c	8.94338	8.91542	8.12928	7.51
D430040D24Rik	10.4218	10.284	7.18982	7.22225
Cox5b	8.13462	7.64955	10.8803	10.5671
Actr1b	5.78247	0	7.01123	6.64211
Tmem131	7.5895	8.26003	7.74819	8.2568
Vwa3b	10.599	10.9219	7.27612	6.96114
Inpp4a	7.03555	6.37967	7.10852	6.75647
Coa5	8.04353	7.37098	8.01681	7.95534
Unc50	8.31236	6.88903	8.89178	8.63123
Mgat4a	12.1985	9.17209	5.42626	5.39915
2010300C02Rik	3.43641	3.67269	10.8162	10.5593
Tsga10	3.43641	6.37967	6.12928	6.38196
Lipt1	5.04151	6.73838	4.90689	5.08575
Mitd1	7.16466	5.90115	7.85798	8.09232
Mrpl30	6.22292	6.37967	9.57175	9.70257
Txndc9	6.80143	7.15004	9.13699	9.06769
Eif5b	4.53034	5.58525	10.2946	9.62941
Rev1	3.43641	3.67269	8.19476	7.80398
Aff3	7.30574	6.37967	5.20945	4.12762
Lonrf2	7.67869	7.88293	5	5.65648
Chst10	5.24211	4.61499	4.85798	6.06435
Pdcl3	6.01944	5.90115	7.91289	8.21741
Npas2	7.11439	7.37098	2.58496	5.87478
Rpl31	5.14529	5.58525	10.3869	10.6729
Tbc1d8	3.06513	0	4.9542	6.23188
Cnot11	0	0	7.08746	7.29974
Gm15832	6.92323	5.18019	3	5.39915
Rnf149	6.26961	6.37967	7.82018	8.13523
Creg2	5.49878	7.46993	8.21917	7.57378
D930019O06Rik	3.97626	6.57014	5.9542	5.39915
Map4k4	3.73144	3.67269	11.9307	8.04809
Slc9a4	6.35867	6.88903	2	0
Slc9a2	10.2077	9.41498	2	3.20788
Pantr1	6.48274	7.02543	4.70044	5.65648
Pou3f3	8.03004	8.84343	5.08746	5.39915
Pantr2	8.36705	8.55871	1	0
Mrps9	6.66839	5.58525	7.34873	7.69347
Tgfbrap1	5.84546	6.57014	6.24793	6.38196
8430432A02Rik	6.07306	5.58525	4.39232	4.6848
AI597479	9.26472	8.80603	6.55459	7.37328
Nck2	7.9606	7.56253	4.70044	5.65648
Ecrg4	4.18549	5.18019	3.16993	3.20788
Uxs1	6.17468	5.58525	7.41785	6.51789
Tpp2	7.81082	8.20364	7.53138	8.09232
Tex30	4.80845	5.18019	5.88264	4.6848
Poglut2	10.0122	9.86021	5.49185	6.06435
Bivm	6.40122	6.16016	5.9542	5.87478
Ercc5	10.0394	10.6432	6.71425	6.96114
Gulp1	10.1402	10.2565	5.39232	6.06435
Col3a1	8.80761	8.68767	1	0
Col5a2	3.06513	0	0	0
Wdr75	6.26961	5.58525	7.13955	7.51
Slc40a1	6.63312	6.88903	0	3.20788
Dnah7b	2.56388	6.16016	5.39232	6.06435
Slc39a10	3.73144	5.18019	6.14975	6.06435
Gm28151	8.08328	8.46586	5.45943	5.39915
Tmeff2	9.99149	9.9314	2	5.65648
Cavin2	7.37142	7.46993	4.80735	6.38196
Nabp1	6.07306	5.90115	4.85798	6.06435
Myo1b	8.12195	8.01988	1	0
Gm31812	8.04353	7.88293	5.49185	6.38196
Stat1	10.5336	10.2703	6.40939	7.05353
Gls	7.66128	8.36661	10.6627	9.58367
Nab1	3.43641	0	6.42626	7.05353
Nemp2	6.63312	7.56253	3.58496	0
Mfsd6	6.55989	7.56253	8.04985	8.74643
Inpp1	7.03555	8.14495	8.43879	8.04809
Hibch	6.48274	7.26473	6.78136	6.75647
1700019D03Rik	5.04151	9.28512	3	7.29974
Pms1	3.73144	5.90115	4.58496	3.20788
Ormdl1	9.81782	9.72651	6.16993	5.39915
Osgepl1	8.8543	8.41709	6.44294	6.38196
Asnsd1	8.03004	8.68767	8.98584	8.2568
Dnah7a	7.84205	7.88293	7.33092	8.21741
Stk17b	9.10012	8.72821	5.04439	5.87478
Hecw2	9.90911	9.38992	6.16993	6.96114
Gtf3c3	7.84205	7.95303	8.08746	7.80398
Pgap1	11.0201	10.3633	6.14975	5.39915
Ankrd44	5.90582	6.16016	5.72792	0
Sf3b1	8.20836	8.46586	10.0755	10.2726
Coq10b	9.75359	9.99923	5.08746	6.23188
Hspd1	8.36705	7.95303	10.1215	9.93892
Hspe1	7.57098	8.84343	10.2312	10.4699
Mob4	8.60408	8.72821	8.73471	8.63123
Rftn2	4.80845	3.67269	3.80735	4.12762
Gm10561	6.01944	6.88903	2.32193	0
Mars2	7.98878	8.41709	5.52356	5.87478
Plcl1	10.6239	11.1024	3	6.23188
1700066M21Rik	9.78606	8.91542	5	5.65648
Tyw5	7.87261	9.04946	6.12928	5.65648
Maip1	7.71287	8.14495	6.75489	6.96114
Spats2l	4.18549	3.67269	3.32193	4.6848
Kctd18	5.24211	5.18019	4.58496	6.06435
Aox1	1.7893	3.67269	2.32193	0
Bzw1	7.4136	8.31431	8.40088	8.21741
Clk1	11.3978	10.5558	10.0661	10.2822
Ppil3	9.76585	8.01988	7.21917	8.00246
Nif3l1	7.47465	7.56253	5.61471	5.39915
Orc2	5.49878	8.51303	8.06609	8.60094
Gm15834	8.99291	9.68592	4	4.6848
Fam126b	6.48274	6.57014	8.14466	7.80398
Ndufb3	7.21323	7.56253	10.6411	10.7088
Cflar	4.36819	6.16016	7.63662	8.60094
Casp8	5.96375	6.88903	3.45943	5.08575
Trak2	1.7893	5.18019	6.56986	6.86243
Stradb	6.01944	5.90115	6.55459	6.75647
Tmem237	9.05419	8.51303	7.09803	8.80075
G730003C15Rik	6.92323	6.37967	6.33985	7.44326
Als2	7.51396	6.37967	5.58496	5.65648
Cdk15	6.26961	6.37967	5.67243	9.33027
Fzd7	9.51288	8.87987	4.16993	6.06435
Gm973	5.64759	4.61499	3.58496	4.12762
Sumo1	12.9876	13.2415	10.0042	9.92675
Nop58	4.18549	3.67269	8.81057	8.53837
Bmpr2	10.2107	10.6643	8.49185	8.43911
Fam117b	5.14529	6.16016	7.8009	7.57378
Ica1l	6.73645	4.61499	9.08481	8.71848
Wdr12	0	0	9.79928	9.38464
Carf	9.83345	9.60113	8.33539	8.2568
Nbeal1	9.88308	9.20119	11.1491	10.7782
Cyp20a1	7.82652	8.26003	5.78136	4.6848
Abi2	7.93186	7.37098	8.46761	8.09232
Raph1	6.07306	6.57014	10.1434	10.5434
Pard3b	7.45458	7.15004	8.32193	6.96114
Nrp2	5.7166	7.26473	7.36632	7.57378
Ino80d	7.13974	8.36661	8.62205	8.68998
Ino80dos	5.41819	5.90115	4.90689	5.65648
Gm20342	5.90582	6.73838	6.37504	5.08575
Ndufs1	6.83286	7.02543	8.3443	8.71848
Eef1b2	1.7893	0	10.6707	11.0986
Zdbf2	10.1244	9.86021	5.45943	6.06435
Dytn	6.26961	7.02543	10.3095	9.65912
Mdh1b	8.54837	8.08377	6.83289	6.38196
Fastkd2	7.30574	7.80925	6.2854	5.39915
Klf7	5.84546	5.18019	7.65105	9.04536
Creb1	6.59697	6.16016	7.6865	8.56999
Mettl21a	5.04151	4.61499	5.64386	5.65648
Ccnyl1	8.95056	8.80603	4.58496	4.12762
Fzd5	6.92323	6.57014	3.32193	0
Plekhm3	10.4166	10.7455	7.55459	7.44326
D630023F18Rik	5.49878	6.57014	11.3961	10.7017
Idh1	3.43641	6.37967	9.44501	8.82717
Pikfyve	4.67608	6.16016	7.54689	7.95534
Map2	7.37142	7.02543	5.80735	8.00246
Unc80	6.07306	7.15004	8.77808	9.29286
Rpe	7.00828	6.73838	6.87036	6.75647
Kansl1l	7.03555	6.88903	7.67243	7.95534
Acadl	6.52183	5.90115	4.45943	5.08575
Lancl1	6.83286	9.99923	6.74147	6.86243
Erbb4	7.13974	7.73161	2.80735	6.38196
Ikzf2	4.67608	9.76599	6.16993	6.64211
Spag16	10.2196	11.438	9.12412	8.82717
Atic	7.47465	8.60299	7.42626	6.64211
Fn1	4.67608	4.61499	0	0
Mreg	8.38836	8.46586	7.47573	8.00246
Pecr	7.37142	7.02543	6.47573	7.29974
Xrcc5	5.7166	5.90115	9.55075	9.31169
2025-03-04	9.67773	9.04946	5.42626	6.06435
Smarcal1	9.18781	9.74639	5.9542	6.64211
Rpl37a	3.43641	0	13.2907	13.5634
Igfbp2	5.84546	6.16016	6.10852	5.39915
Igfbp5	0	0	10.3597	10.263
6030407O03Rik	9.50802	8.84343	4.90689	5.39915
Tns1	8.23213	8.08377	6.65821	6.38196
Arpc2	3.06513	5.58525	9.69349	9.70257
Aamp	4.92968	6.73838	9.65284	9.75854
Pnkd	10.5264	9.66518	8.26209	7.90663
Tmbim1	9.81782	9.68592	8.56605	8.04809
Ctdsp1	9.87932	9.31204	6.08746	6.23188
Usp37	1.7893	0	7.54689	7.80398
Cnot9	8.25551	8.76765	6.12928	6.51789
Plcd4	8.33449	9.48763	7.37504	7.63487
Zfp142	9.08061	8.80603	5.93074	5.65648
Bcs1l	7.64367	7.80925	5.83289	6.75647
Rnf25	0	3.67269	6.58496	6.06435
Stk36	11.4251	11.242	7.34873	7.22225
Ttll4	7.30574	7.64955	7.13955	6.96114
Cyp27a1	12.8213	13.1096	1.58496	0
Wnt6	9.19991	9.57914	2.58496	4.12762
Cfap65	5.7166	7.02543	10.0821	9.82558
Nhej1	7.34985	7.73161	3.16993	5.39915
Cnppd1	8.10918	8.64595	6.71425	5.87478
Retreg2	6.12477	4.61499	8.47168	7.74979
Zfand2b	8.58575	8.46586	7.03342	8.00246
Abcb6	6.80143	6.16016	6.24793	6.51789
Atg9a	7.4136	6.73838	6.02237	6.38196
Ankzf1	6.07306	6.73838	6.37504	5.39915
Glb1l	7.13974	6.57014	4.52356	4.6848
Stk16	8.27852	7.73161	8.55075	8.53837
Tuba4a	7.79495	8.31431	7.14975	7.29974
Dnajb2	5.41819	6.37967	10.0715	10.5671
Dnpep	9.60678	9.91393	6.12928	6.23188
Des	8.70943	8.01988	0	0
Speg	6.26961	6.16016	3.16993	5.65648
Gmppa	9.31009	8.80603	5.04439	5.39915
Chpf	3.97626	0	7.12928	6.96114
Obsl1	8.41975	8.46586	6.58496	7.63487
Tmem198	8.33449	7.64955	5.12928	5.87478
Inha	6.55989	6.88903	6.58496	6.51789
Stk11ip	10.1213	9.25768	6.79442	6.23188
Slc4a3	8.89208	8.51303	6.40939	6.86243
Epha4	7.28316	7.02543	6.89482	9.93892
Sgpp2	7.51396	7.56253	3.90689	4.6848
Farsb	7.32796	7.64955	7.40088	7.63487
Mogat1	7.23692	7.15004	3.80735	9.70257
5730419F03Rik	8.86193	9.1424	1	0
Acsl3	9.45851	9.38992	10.3794	11.3424
Utp14b	9.33774	9.64415	6.93074	8.00246
Ap1s3	5.5751	6.16016	4.32193	3.20788
Wdfy1	7.08859	7.26473	8.06609	8.09232
Mrpl44	6.95214	6.37967	7.39232	8.1769
Serpine2	7.26023	7.73161	5.90689	5.65648
Cul3	8.28989	8.46586	9.77314	9.08967
Gm45261	6.40122	7.02543	9.94105	8.40444
Dock10	7.82652	7.80925	9.46148	10.0098
Irs1	8.89952	8.984	3.58496	3.20788
Rhbdd1	9.69065	10.1708	5.64386	5.65648
Col4a4	7.13974	7.02543	2.58496	0
Mff	7.06231	7.37098	9.30834	9.7722
Agfg1	8.66646	8.64595	8.04985	8.40444
Sphkap	5.49878	4.61499	4.58496	4.12762
Pid1	6.22292	7.02543	5.64386	7.14035
Dner	7.69588	7.46993	10.7895	9.55234
Trip12	7.21323	7.95303	9.86573	9.71677
Fbxo36	9.1756	8.984	9.54303	9.48758
Sp110	3.43641	0	1.58496	0
Sp140	7.4136	8.60299	2	0
Sp100	7.08859	7.37098	2.80735	0
Cab39	5.5751	5.90115	8.23362	8.85311
Itm2c	4.53034	0	8.7879	9.31169
Psmd1	1.7893	0	9.15735	8.85311
Armc9	6.63312	8.46586	7.67243	7.57378
B3gnt7	7.55222	8.46586	1	0
Ncl	6.17468	7.73161	11.2574	11.0657
C130036L24Rik	7.97476	8.31431	7.20945	6.23188
Ptma	9.74122	7.80925	12.8541	13.2301
Pde6d	6.89373	6.88903	9.26679	10.0327
Cops7b	9.06746	9.20119	6.20945	5.65648
Nppc	0	0	0	0
Dis3l2	3.06513	6.73838	7.5157	7.22225
Gm29055	10.6876	10.2975	4.39232	4.12762
Eif4e2	7.88766	7.37098	7.90689	7.63487
Efhd1	10.1896	9.87834	4.16993	4.6848
Gigyf2	4.92968	4.61499	8.45943	8.33251
Kcnj13	4.67608	0	7.54689	0
Inpp5d	7.53322	9.22971	1	0
Atg16l1	7.43424	5.90115	6.56986	7.29974
Sag	4.53034	0	3.32193	5.08575
Dgkd	9.70346	11.1702	7.34873	7.44326
Usp40	5.78247	6.88903	6.22882	5.65648
Dnajb3	0	0	4.90689	6.38196
Hjurp	8.14718	8.01988	7.16993	6.64211
Gm29538	6.35867	9.04946	7.79442	7.51
Arl4c	8.72626	8.64595	7.50779	7.74979
Sh3bp4	7.11439	6.37967	5.9542	5.08575
Agap1	8.7429	9.48763	9.65642	9.81242
Gbx2	6.17468	5.18019	7.53138	0
D130058E05Rik	6.92323	7.95303	6.56986	3.20788
Iqca	8.46056	8.87987	8.59991	8.2568
Ackr3	8.92162	8.84343	5.61471	6.06435
Cops8	6.01944	5.58525	9.03617	9.08967
Rab17	8.51	8.51303	3.32193	5.65648
Lrrfip1	9.46855	9.1424	8.15482	7.90663
Ramp1	3.06513	7.73161	4.90689	0
Ube2f	6.89373	6.57014	8.2384	7.37328
Scly	0	4.61499	6.45943	5.08575
Espnl	4.92968	9.66518	10.3498	9.71677
Ilkap	6.55989	6.88903	9.00282	9.13266
Hes6	6.26961	5.90115	7.5157	8.29515
Per2	6.59697	6.73838	5.61471	6.75647
Traf3ip1	5.7166	6.37967	7.37504	7.05353
Asb1	7.4136	7.26473	7.70044	8.47296
Twist2	6.26961	6.88903	3	0
Hdac4	3.06513	3.67269	6.88264	7.29974
Ndufa10	10.2664	10.3242	8.92778	8.50603
Cops9	6.52183	5.90115	9.55651	9.02268
Otos	0	7.02543	11.098	10.7983
Gpc1	7.5895	0	4.75489	5.39915
Dusp28	9.78606	9.9314	6.47573	6.51789
5033417F24Rik	8.34542	8.08377	5.80735	7.05353
Rnpepl1	5.7166	5.58525	7.25739	6.75647
9430060I03Rik	7.32796	7.80925	5.58496	5.65648
Capn10	7.88766	8.26003	7.13955	7.14035
Kif1a	5.78247	0	8.18982	8.66091
Sned1	7.06231	5.90115	5.90689	7.51
Mterf4	5.96375	7.26473	7.81378	8.2568
Pask	4.67608	7.15004	4.85798	4.6848
Ppp1r7	9.52736	9.57914	8.52356	9.02268
Hdlbp	7.9606	6.16016	9.51175	10.0992
2025-09-02	2.56388	3.67269	6.76818	6.64211
Farp2	6.52183	8.80603	7.05528	7.57378
Stk25	1.7893	3.67269	8.61471	9.08967
Bok	6.92323	7.73161	7.05528	7.80398
Thap4	10.0694	10.4386	5.70044	5.08575
Atg4b	6.22292	9.08111	6.80735	7.37328
Dtymk	9.95268	9.87834	7.76818	7.63487
Ing5	6.31483	7.15004	7.2384	8.09232
D2hgdh	6.44255	5.90115	4.32193	0
Fam174a	8.8389	9.17209	9.30606	9.31169
Panct2	8.89208	7.88293	6.39232	5.65648
D1Ertd622e	7.64367	7.80925	0	0
Ppip5k2	3.06513	4.61499	7.8009	8.99964
Gin1	8.08328	7.80925	7.50779	7.51
Pam	3.06513	0	5.70044	5.39915
Rnf152	6.26961	6.88903	3.70044	5.39915
Gm17634	9.47852	9.20119	2.32193	0
Pign	9.79407	9.70636	7.30378	8.04809
Relch	4.92968	4.61499	7.76155	8.00246
Zcchc2	6.40122	5.58525	5.93074	7.29974
Phlpp1	3.43641	7.15004	8.10329	8.50603
Bcl2	4.80845	5.58525	9.8857	8.21741
Kdsr	0	3.67269	6.90689	7.57378
Vps4b	2.56388	0	8.98299	8.87859
Cdh19	5.84546	6.16016	1	0
Dsel	5.04151	5.58525	3.45943	5.87478
Cntnap5a	6.76931	7.46993	6.55459	3.20788
Tsn	6.63312	6.16016	10.4788	10.3836
Nifk	4.80845	5.18019	7.90689	7.29974
Clasp1	3.06513	0	10.3542	9.88964
2900060B14Rik	9.18781	9.41498	4.80735	5.87478
Tfcp2l1	9.52255	9.20119	4.39232	4.6848
Gli2	7.18915	7.56253	1.58496	0
Ralb	6.70282	7.15004	5.70044	4.6848
Tmem185b	3.43641	0	4.39232	4.12762
Epb41l5	8.92162	8.984	7.65821	8.97623
Ptpn4	9.1756	9.46382	6.9542	6.64211
Tmem177	8.32347	9.20119	4	3.20788
Tmem37	7.79495	8.01988	6.06609	3.20788
Dbi	4.36819	5.90115	9.79766	11.0033
3110009E18Rik	7.94631	8.26003	5.97728	6.51789
Steap3	10.5479	10.6747	2.32193	0
Insig2	7.03555	5.58525	7.85175	7.85622
Ccdc93	6.83286	6.88903	6.24793	8.13523
Ddx18	7.57098	7.02543	8.56605	8.97623
Dpp10	8.79967	8.95012	7.22882	7.37328
Actr3	7.74627	7.64955	8.59246	9.65912
Slc35f5	7.00828	6.88903	5.24793	6.06435
Nckap5	1.7893	0	1.58496	0
Mgat5	6.59697	4.61499	6.45943	8.1769
Ccnt2	8.94338	8.14495	8.85798	8.77385
Rab3gap1	7.62584	7.64955	8.97154	8.85311
Zranb3	6.66839	6.16016	5.64386	6.75647
R3hdm1	9.13205	7.88293	8.75489	8.95243
Ubxn4	7.94631	8.20364	9.29462	9.43703
Mcm6	3.06513	0	3.80735	6.96114
Dars	8.93616	8.41709	7.26679	7.22225
Cxcr4	5.24211	5.58525	1	0
Thsd7b	2.56388	3.67269	3.58496	9.82558
Cd55	5.41819	4.61499	1.58496	0
Pfkfb2	9.39676	9.66518	6.75489	7.14035
Yod1	6.70282	7.26473	6.67243	6.96114
Mapkapk2	4.67608	5.18019	6.16993	6.06435
Dyrk3	2.56388	3.67269	6.89482	7.57378
Eif2d	7.16466	6.57014	6.20945	5.65648
Rassf5	8.65772	8.14495	1.58496	3.20788
Srgap2	8.63115	9.33847	7.12928	7.37328
Fam72a	4.36819	5.58525	4	4.6848
Ctse	8.56718	8.55871	1	0
Slc41a1	7.82652	7.95303	6.16993	6.75647
Rab29	7.11439	7.37098	3.45943	0
Nucks1	6.66839	5.90115	10.2609	10.2435
Slc45a3	8.03004	7.88293	2	0
Elk4	7.08859	8.14495	6.82018	7.22225
Mfsd4a	4.80845	5.58525	4.52356	5.39915
Cdk18	7.55222	7.15004	1	0
Lemd1	9.45347	9.60113	2.32193	6.38196
Gm29695	11.186	10.6219	1.58496	3.20788
Klhdc8a	5.90582	7.46993	7.53916	3.20788
Nuak2	5.04151	6.37967	3.32193	4.12762
Tmcc2	8.1842	7.88293	9.85175	10.1419
Dstyk	4.92968	4.61499	8.32193	7.05353
6030442K20Rik	10.1085	9.70636	4.75489	4.6848
Rbbp5	10.9249	11.1178	5.61471	6.06435
Tmem81	8.0569	8.76765	2.32193	3.20788
Nfasc	8.04353	9.22971	7.42626	8.47296
Mdm4	6.73645	6.88903	8.24317	8.13523
Pik3c2b	9.11298	10.3504	5.08746	5.08575
Ppp1r15b	6.55989	6.57014	6.65821	6.64211
Plekha6	7.55222	8.20364	5.75489	7.37328
Etnk2	8.95056	9.57914	3.58496	0
Sox13	5.96375	5.18019	4.9542	6.51789
Snrpe	9.51288	6.88903	9.74483	9.81242
Zc3h11a	7.74627	6.73838	4.85798	5.39915
Atp2b4	10.7772	10.7455	7.94837	6.06435
Prelp	3.43641	0	3.16993	0
Fmod	6.52183	5.58525	2.80735	0
Btg2	10.5875	10.8036	5.58496	8.1769
Chil1	5.49878	5.18019	2.32193	5.39915
Ppfia4	9.90172	9.48763	6.75489	8.00246
Tmem183a	7.67869	8.08377	10.0566	10.7983
Cyb5r1	9.13205	9.28512	6.98868	9.38464
Adipor1	12.2663	11.7101	10.0728	10.2917
Klhl12	7.28316	5.90115	6.87036	6.23188
Rabif	8.3989	7.80925	6.04439	4.12762
Kdm5b	6.86362	6.37967	8.57365	8.77385
Syt2	10.2461	9.86021	8.73471	7.29974
Ppp1r12b	5.49878	7.46993	7.44294	7.74979
Lgr6	2.56388	3.67269	2.32193	5.08575
Arl8a	9.46855	9.57914	7.99435	8.56999
Elf3	7.60778	7.64955	3.16993	3.20788
Rnpep	5.41819	5.58525	6.96578	6.64211
Timm17a	6.22292	6.37967	9.40727	9.21498
Lmod1	6.55989	7.46993	9.24793	9.15369
Shisa4	7.93186	7.73161	4	5.39915
Ipo9	7.00828	6.37967	6.08746	5.87478
Nav1	9.84505	11.4009	3.45943	6.51789
Csrp1	1.7893	3.67269	5.61471	6.75647
Phlda3	10.1181	10.4628	2.32193	0
Lad1	0	5.90115	0	4.12762
Tnnt2	12.2489	10.9985	1.58496	0
Pkp1	7.4136	8.08377	1.58496	0
Tmem9	5.84546	3.67269	6.45943	4.6848
Inava	7.62584	6.88903	3.70044	6.64211
Camsap2	10.6418	9.74639	6.76818	7.95534
Ddx59	6.76931	4.61499	3.58496	6.64211
Zfp281	8.86953	7.56253	6.44294	6.51789
Gm4258	8.12195	8.72821	5.70044	5.08575
Ptprc	5.14529	6.16016	1	0
Nek7	11.9471	10.9985	9.07682	9.92675
2310009B15Rik	7.77891	7.80925	10.0861	9.52033
Dennd1b	5.41819	0	7.16993	7.74979
Zbtb41	6.70282	5.58525	6.88264	6.96114
Cfh	6.31483	3.67269	3.32193	4.12762
Cdc73	8.84662	9.25768	8.87958	8.68998
Glrx2	6.66839	7.02543	9.07414	9.45408
Ro60	5.96375	6.57014	8.45943	9.74475
Uchl5	9.69065	9.87834	7.65105	7.90663
Gm29170	6.01944	6.88903	4	4.12762
Rgs2	7.28316	7.56253	3.80735	5.87478
Pla2g4a	7.69588	7.37098	2.32193	0
Ptgs2	9.96337	9.86021	5.49185	4.12762
Odr4	3.43641	3.67269	8.20945	7.95534
Tpr	7.00828	7.15004	10.5536	10.6945
Hmcn1	5.04151	8.80603	7.54689	6.38196
Gm10138	6.35867	6.73838	7.16993	6.38196
Ivns1abp	7.13974	7.02543	7.50779	7.51
Swt1	4.36819	7.88293	8.89482	9.08967
Trmt1l	6.31483	6.73838	7.92481	8.21741
Rnf2	8.26706	8.14495	7.18982	7.14035
Fam129a	6.12477	6.16016	2.58496	3.20788
Edem3	9.31566	9.0171	6.71425	6.23188
1700025G04Rik	4.80845	5.90115	8.79766	7.69347
Tsen15	4.67608	7.73161	7.3837	7.90663
Colgalt2	10.2664	9.6228	5.78136	6.75647
Rgl1	4.67608	6.73838	9.02237	7.44326
Arpc5	6.26961	6.16016	7.81378	7.57378
Ncf2	5.04151	5.58525	3.32193	3.20788
Smg7	3.73144	0	8.80413	8.95243
Gm28791	8.26706	10.9819	5.04439	3.20788
Nmnat2	7.16466	7.02543	5.52356	6.64211
Lamc2	3.06513	4.61499	2.32193	3.20788
Lamc1	7.26023	7.80925	5.80735	5.39915
Shcbp1l	7.47465	7.37098	5	8.21741
Dhx9	8.75935	8.01988	9.77314	9.93892
Rgs16	7.53322	7.95303	0	0
Rnasel	9.39149	8.91542	3.45943	0
Glul	7.90254	8.01988	6.44294	7.44326
Cacna1e	8.91429	8.55871	5.88264	5.87478
Ier5	10.5336	10.5558	3.32193	0
Mr1	7.39266	6.16016	3.45943	4.6848
Stx6	9.18172	9.1424	7.34873	5.87478
Xpr1	6.52183	5.58525	8.73471	8.63123
Acbd6	7.55222	7.95303	8.61839	9.74475
Qsox1	8.70943	8.26003	4.52356	4.12762
Cep350	8.67516	8.46586	8.55075	8.92823
Tor1aip1	7.71287	7.73161	7.87652	8.56999
Tor1aip2	10.0858	10.064	7.55459	7.74979
Gm2000	5.5751	5.18019	7.25739	7.37328
Soat1	5.5751	7.73161	8.24793	7.95534
Abl2	7.79495	8.20364	7	7.95534
Tor3a	4.18549	5.18019	4.75489	4.6848
Fam20b	9.29324	8.55871	7.55459	6.96114
Ralgps2	12.6108	12.474	9.41363	9.21498
Angptl1	8.31236	8.41709	1	0
Rasal2	7.88766	7.46993	11.2192	10.2917
Cryzl2	3.06513	4.61499	6.22882	7.22225
Astn1	8.91429	9.17209	5	4.12762
Cop1	8.40936	7.88293	8.23362	7.85622
Tnr	8.84662	9.11208	6.93074	5.08575
4930523C07Rik	8.65772	8.64595	2	6.06435
Mrps14	7.90254	8.01988	10.1396	9.92675
Cacybp	10.2549	10.965	10.9636	11.0601
Rabgap1l	9.45851	9.33847	7.94837	8.50603
Rc3h1	6.66839	6.57014	8.31741	8.68998
Zbtb37	7.45458	7.46993	6.98868	7.63487
Gas5	7.51396	7.73161	9.6987	10.805
Dars2	6.70282	7.15004	4.39232	5.08575
Cenpl	7.32796	6.73838	3.45943	3.20788
Klhl20	7.08859	6.88903	5.90689	7.29974
Ankrd45	6.76931	6.88903	7.09803	6.51789
Prdx6	9.75769	9.38992	7.88264	7.51
Suco	6.17468	5.58525	8.73132	9.31169
Pigc	6.73645	7.46993	6.16993	6.06435
Dnm3	8.75115	8.64595	9.5411	7.29974
Dnm3os	3.43641	0	2.58496	4.12762
Eef1aknmt	6.73645	7.15004	5.52356	5.08575
Vamp4	7.06231	6.73838	7.75489	7.51
Prrc2c	7.57098	7.88293	10.4828	10.636
Prrx1	7.34985	7.56253	3.90689	5.39915
Gorab	9.43822	9.51106	5.93074	6.86243
Kifap3	3.06513	4.61499	10.2143	10.3384
Scyl3	5.5751	5.58525	5.85798	5.08575
Mettl18	7.21323	8.91542	5.93074	5.65648
Slc19a2	6.44255	6.16016	5.52356	5.39915
Ccdc181	7.26023	7.46993	9.63844	9.55234
Blzf1	7.72967	7.56253	7.85798	7.29974
Nme7	7.21323	7.02543	8.44708	7.51
Atp1b1	2.56388	0	12.2366	11.4312
Gm20743	5.7166	4.61499	0	0
Sft2d2	0	3.67269	7.45121	7.22225
Tiprl	7.90254	7.37098	8.45533	8.56999
Dcaf6	6.95214	8.26003	6.64386	6.75647
Mpc2	6.01944	5.58525	10.0251	10.0774
Mpzl1	7.76268	7.64955	6.26679	7.74979
Rcsd1	5.49878	5.18019	2	3.20788
Creg1	8.58575	8.51303	9.29002	9.29286
Pou2f1	10.0394	10.1411	7.59991	7.80398
Ildr2	7.51396	7.26473	5.61471	0
Tada1	6.48274	6.88903	6.53916	6.75647
Pogk	12.2053	9.82326	6.97728	7.05353
Uck2	10.6703	8.14495	6.14975	4.6848
Tmco1	6.48274	5.90115	7.87036	8.04809
Aldh9a1	6.63312	7.15004	7.19967	6.75647
Mgst3	6.73645	6.73838	9.76653	11.7573
Lmx1a	11.186	11.7451	2.80735	0
Pbx1	5.90582	8.01988	10.5177	10.6434
Rgs4	5.64759	5.18019	2.58496	7.05353
Gm15852	8.25551	7.02543	5.83289	5.08575
Hsd17b7	8.54837	8.72821	12.3066	11.1466
3110045C21Rik	7.43424	7.02543	7.27612	8.09232
Ddr2	2.56388	5.18019	5.85798	4.12762
Uap1	6.07306	6.16016	7.47573	6.96114
Uhmk1	12.5063	13.4176	10.8178	10.0663
Gm7694	10.1926	10.5331	6.87036	6.06435
Nos1ap	5.14529	6.37967	8.15987	7.44326
Atf6	7.49444	7.37098	8.3443	8.1769
Gm9929	11.0933	8.64595	5.80735	5.87478
Dusp12	5.14529	6.37967	5.35755	5.65648
Fcgr3	8.45046	8.36661	2.58496	0
Cfap126	7.21323	8.51303	11.4783	10.6058
Sdhc	6.40122	4.61499	8.26679	7.63487
Mpz	7.23692	8.41709	5.08746	3.20788
Pcp4l1	8.36705	7.56253	5.35755	3.20788
Tomm40l	2.56388	3.67269	6.20945	5.65648
Fcer1g	9.03405	9.20119	4.85798	3.20788
Ndufs2	7.55222	7.80925	8.69349	9.02268
B4galt3	7.34985	6.88903	6.64386	6.86243
Ppox	10.3584	10.0798	6.61471	6.23188
Usp21	5.90582	6.57014	5.67243	6.51789
Ufc1	7.00828	7.46993	9.33539	9.59908
Gm20045	8.49043	8.55871	5.78136	7.57378
Dedd	6.31483	0	7.02237	7.74979
Nit1	7.85741	7.88293	7.56986	7.51
Pfdn2	10.3957	10.2285	9.93074	10.0327
Klhdc9	7.5895	8.08377	6.08746	7.14035
Nectin4	3.43641	0	2.80735	5.39915
Arhgap30	7.28316	5.18019	0	0
Usf1	0	0	7.11894	7.85622
Tstd1	8.92891	8.95012	5.16993	8.43911
F11r	5.96375	6.73838	6.45943	6.64211
B930036N10Rik	6.66839	6.57014	4.45943	4.6848
Alyref2	6.35867	5.58525	7.03342	7.95534
Cd84	5.14529	5.90115	0	0
Vangl2	5.5751	0	3.80735	8.13523
Nhlh1	8.61316	8.72821	1	7.05353
Ncstn	7.00828	6.57014	6.20945	6.38196
Copa	7.39266	7.26473	8.27612	8.13523
Pex19	7.85741	7.88293	6.04439	6.23188
Dcaf8	7.34985	7.02543	9.00282	8.92823
Pea15a	5.14529	4.61499	4.64386	6.06435
Igsf8	4.80845	6.16016	5.16993	8.00246
Atp1a2	9.29324	9.38992	11.1605	11.324
Kcnj10	8.61316	8.46586	4.24793	5.39915
Pigm	8.09628	8.51303	6.62936	5.39915
Igsf9	8.87709	8.76765	4.70044	5.08575
Tagln2	7.74627	8.26003	3.90689	4.6848
Cfap45	8.13462	8.60299	6.32193	10.4699
Dusp23	7.34985	7.26473	5.61471	6.38196
Ifi203	6.80143	5.90115	1	0
Spta1	4.92968	6.16016	1	0
Fmn2	4.67608	8.55871	1	0
Fh1	6.86362	7.37098	7.07682	7.29974
Chml	10.7752	10.8036	3.45943	4.6848
Pld5	7.45458	7.73161	6.2854	0
Cep170	8.07015	7.88293	7.55459	7.69347
Sdccag8	8.88461	9.17209	7.09803	6.75647
Akt3	8.83114	8.14495	8.62205	8.63123
Zbtb18	7.06231	6.88903	7.34873	8.1769
Adss	2.56388	0	9.47978	9.17441
Desi2	8.30117	8.84343	7.80735	8.56999
B230369F24Rik	6.35867	7.02543	4.39232	5.87478
Cox20	5.84546	5.18019	8.79442	8.40444
Hnrnpu	5.90582	5.18019	10.5689	10.5827
Efcab2	8.53888	8.64595	7.29462	6.64211
Kif26b	5.78247	6.73838	4.9542	6.38196
Smyd3	3.06513	4.61499	9.53333	9.95098
Tfb2m	1.7893	0	6.58496	6.23188
Cnst	7.57098	8.14495	7.42626	7.37328
Sccpdh	12.2261	12.0551	8.74819	9.11133
Kif28	6.66839	6.37967	8.66178	8.36893
Ahctf1	7.32796	7.56253	7.9542	7.44326
Cdc42bpa	3.43641	3.67269	10.062	9.62941
Coq8a	8.88461	8.55871	6.88264	6.23188
Psen2	7.39266	7.80925	6.2854	4.12762
Itpkb	6.89373	5.90115	6.02237	8.33251
Parp1	6.73645	3.67269	7.31288	7.14035
Lin9	3.97626	3.67269	4.80735	5.39915
Acbd3	8.19633	8.14495	8.87036	9.34862
H3f3a	8.88461	9.20119	12.782	12.7927
Sde2	7.37142	8.01988	8.03892	8.21741
Pycr2	13.6056	12.5775	7.49985	7.57378
Lefty1	6.01944	6.16016	2.80735	4.12762
Tmem63a	11.3793	11.0869	4	5.08575
Ephx1	7.08859	7.64955	8.95128	9.21498
Nvl	8.47059	7.56253	8.37504	8.1769
Cnih4	6.80143	6.16016	8.96	8.95243
Wdr26	10.4346	9.31204	8.7039	8.80075
Cnih3	7.72967	7.64955	6.39232	6.75647
Lbr	8.63115	8.36661	8.23362	8.13523
Enah	8.27852	8.95012	10.2969	11.0767
Srp9	7.06231	7.37098	9.78953	9.64434
Degs1	9.6734	9.22971	7.31288	6.86243
1700047M11Rik	7.18915	6.57014	2.32193	0
Fbxo28	5.14529	4.61499	7.09803	7.14035
Trp53bp2	8.04353	7.95303	7.73471	7.74979
Capn2	7.51396	7.15004	7.08746	7.29974
Susd4	6.66839	7.46993	7.37504	7.29974
Disp1	6.31483	6.73838	4.90689	4.12762
Brox	6.76931	6.57014	7.02237	8.00246
Aida	5.41819	5.18019	6.96578	6.86243
Mia3	3.43641	5.18019	9.5812	9.08967
Taf1a	4.80845	3.67269	5.83289	5.39915
Dusp10	6.83286	4.61499	7.06609	7.63487
2025-03-02	6.52183	6.37967	8.55842	8.43911
C130074G19Rik	6.92323	6.88903	4.58496	0
Mark1	10.7258	11.0713	6.55459	5.87478
Rab3gap2	7.16466	8.26003	7.55459	7.05353
Iars2	6.44255	6.16016	7.5157	7.57378
Bpnt1	6.80143	8.08377	7.33985	8.21741
Eprs	7.76268	7.56253	9.44294	9.55234
Slc30a10	9.15088	9.31204	2.80735	4.6848
Lyplal1	3.43641	3.67269	5.90689	5.08575
Tgfb2	8.30117	7.73161	5.83289	7.63487
Rrp15	8.46056	8.984	6.82018	4.6848
A430105J06Rik	5.33284	3.67269	5.75489	7.14035
Spata17	9.45851	7.46993	7.50779	7.37328
Gpatch2	7.18915	5.58525	7.56986	7.29974
Ush2a	4.53034	4.61499	4.70044	7.14035
Kctd3	9.40201	9.36443	6.74147	6.75647
Kcnk2	5.49878	6.73838	4.45943	3.20788
Cenpf	6.63312	6.88903	5.45943	0
Ptpn14	6.52183	6.73838	2.80735	4.6848
Smyd2	6.95214	6.16016	7.70736	6.75647
Prox1	8.09628	8.26003	7.36632	9.06769
Gm28172	9.41245	9.48763	4.16993	5.87478
Prox1os	7.30574	6.88903	4.24793	3.20788
Rps6kc1	7.85741	7.46993	6.22882	5.65648
Angel2	6.59697	6.73838	8.09276	7.85622
Vash2	8.15962	8.01988	5.88264	0
Flvcr1	5.78247	5.90115	6	5.39915
Tatdn3	8.43006	8.14495	6.53916	7.05353
D730003I15Rik	3.06513	5.18019	8.29921	8.40444
Nenf	6.48274	5.90115	10.0154	10.044
Pacc1	9.00675	8.51303	4.08746	6.06435
Ppp2r5a	7.26023	7.02543	7.35755	7.69347
Ints7	9.25895	9.41498	6.80735	7.29974
Lpgat1	9.19387	8.46586	11.948	9.11133
Gm38037	10.0259	10.1411	7.09803	6.06435
Nek2	7.74627	7.37098	9.83289	6.64211
Slc30a1	8.1842	7.73161	6.55459	6.38196
Gm26670	6.86362	7.37098	6.47573	6.86243
Rcor3	6.26961	7.02543	7.15987	7.05353
Sertad4	6.40122	6.16016	1.58496	0
Syt14	2.56388	3.67269	11.2533	11.7676
Utp25	6.76931	7.37098	6.10852	5.65648
Irf6	5.64759	6.37967	5.52356	8.33251
A130010J15Rik	8.82334	8.55871	5.72792	5.87478
Traf3ip3	6.66839	5.58525	6.45943	3.20788
Lamb3	5.64759	5.90115	2.32193	3.20788
Hsd11b1	4.80845	4.61499	2.80735	3.20788
G0s2	8.26706	8.91542	5.61471	5.39915
Mir205hg	0	3.67269	6.42626	4.6848
Plxna2	6.80143	6.37967	8.17493	6.51789
A330023F24Rik	5.78247	0	8.74147	8.60094
Cd46	1.7893	0	4.08746	5.08575
Cr1l	2.56388	3.67269	7.53916	7.37328
Fam171a1	6.35867	6.16016	2.58496	0
Nmt2	7.55222	7.15004	6.04439	7.63487
Rpp38	9.56059	9.33847	6.98868	7.51
Acbd7	8.28989	9.1424	12.8063	13.9139
Meig1	7.55222	8.36661	9.98868	10.3656
Dclre1c	7.90254	7.80925	4.24793	5.08575
Suv39h2	6.22292	5.58525	5.24793	5.08575
Hspa14	6.07306	7.15004	7.53916	6.86243
Gm45902	1.7893	3.67269	4.58496	5.39915
Fam107b	6.26961	6.73838	11.0049	9.04536
Frmd4a	5.84546	5.58525	5.70044	4.12762
Prpf18	6.01944	6.37967	8.7039	8.87859
Bend7	10.2403	8.91542	6.45943	7.69347
Sephs1	7.11439	7.56253	6.42626	6.23188
Phyh	9.06084	8.87987	7.70044	8.71848
Ucma	5.33284	4.61499	9.38154	9.27378
Optn	7.06231	6.16016	3.45943	0
Camk1d	10.5336	10.4507	1	0
Cdc123	7.81082	8.01988	8.81057	9.21498
Nudt5	9.62035	8.01988	7.75489	7.37328
Gm13199	6.80143	7.64955	4.24793	5.39915
Sec61a2	9.78606	9.68592	7.24793	7.95534
Dhtkd1	7.11439	7.95303	4.16993	4.12762
Upf2	10.4474	9.74639	10.2726	10.0213
Proser2	6.76931	8.26003	5.12928	6.51789
Echdc3	8.43006	8.36661	1	0
Usp6nl	5.24211	4.61499	6.97728	7.80398
Celf2	8.78368	7.15004	8.56605	8.74643
Gata3	4.18549	6.16016	1.58496	0
Taf3	7.37142	7.46993	8.03342	8.13523
Atp5c1	5.84546	5.18019	10.5603	10.5031
Kin	6.44255	5.18019	7.63662	7.44326
Itih2	7.72967	5.58525	4.45943	4.6848
Itih5	5.33284	6.16016	7.9542	7.37328
Prkcq	11.4708	11.382	2	0
Pfkfb3	6.35867	5.18019	2	0
Rbm17	6.55989	7.26473	8.94251	9.29286
Il15ra	6.98048	6.16016	5.72792	5.87478
Fbh1	6.59697	7.46993	5.83289	6.75647
Ankrd16	6.52183	5.18019	6.42626	5.39915
Itga8	8.38836	8.46586	2	3.20788
Mindy3	8.35628	8.60299	6.44294	6.86243
Pter	11.3484	11.1702	1	0
Rsu1	6.40122	6.37967	5.39232	5.39915
Trdmt1	8.00266	8.31431	4.90689	6.23188
Vim	8.40936	9.76599	4.9542	6.06435
Hacd1	7.34985	8.08377	8.24793	8.56999
Stamos	6.83286	7.73161	5.9542	5.39915
Stam	10.8991	11.438	6.83289	7.37328
Mrc1	10.8879	11.6846	2.58496	0
Cacnb2	6.07306	7.73161	7.06609	7.80398
Gm13269	7.06231	7.02543	8.03892	8.09232
Nsun6	9.4484	9.9314	7.54689	7.44326
Arl5b	7.82652	8.51303	5.58496	5.08575
Plxdc2	6.86362	7.56253	4.85798	7.22225
Nebl	6.66839	7.15004	9.62571	9.82558
Skida1	6.12477	6.37967	4.08746	0
Mllt10	8.5765	8.26003	8.31288	7.95534
Dnajc1	6.86362	6.16016	7.93664	7.85622
Commd3	6.76931	7.26473	9.07146	9.21498
Bmi1	7.77891	8.26003	8.07682	7.90663
Pip4k2a	11.8196	12.1736	7.91886	8.99964
Armc3	7.11439	6.88903	7.45121	7.63487
Msrb2	8.7429	8.91542	6.58496	6.23188
Otud1	6.80143	7.73161	5.75489	6.64211
Etl4	3.43641	5.18019	4.24793	7.80398
Arhgap21	7.06231	6.73838	6.65821	7.44326
Enkur	12.1432	12.1251	10.6733	10.8699
Thnsl1	9.25895	9.28512	6.80735	6.75647
Gpr158	9.13835	9.53411	5.85798	6.38196
Myo3a	7.37142	7.02543	6.40939	8.40444
Apbb1ip	6.73645	7.80925	1	4.12762
Pdss1	4.36819	4.61499	4.9542	4.6848
Abi1	4.53034	4.61499	7.82655	7.95534
Acbd5	6.44255	7.02543	8.62205	8.97623
Mastl	7.43424	8.20364	4.9542	5.08575
Yme1l1	8.07015	8.41709	9.03342	8.80075
Spopl	8.15962	8.91542	7.42626	6.75647
Hnmt	6.63312	7.37098	2.80735	0
Ehmt1	2.56388	4.61499	8.02237	8.66091
Arrdc1	7.30574	7.73161	6.84549	6.75647
Zmynd19	5.33284	4.61499	6.02237	6.51789
Dph7	4.18549	5.18019	6.53916	6.51789
Mrpl41	8.46056	8.84343	8.8392	9.27378
Pnpla7	8.28989	8.55871	4.24793	0
Nsmf	6.86362	7.56253	5.83289	6.75647
Nrarp	7.30574	7.15004	3.45943	0
Tor4a	1.7893	3.67269	0	0
Nelfb	8.86953	9.36443	7.3837	8.1769
Tubb4b	6.55989	6.57014	11.8788	11.9439
Rnf208	7.97476	11.0068	6.71425	6.96114
Ndor1	5.84546	8.20364	4.85798	3.20788
Tmem203	5.78247	7.46993	7.18982	7.14035
Tprn	7.03555	8.20364	4.32193	4.12762
Ssna1	8.07015	7.88293	8.96	8.87859
Anapc2	8.86193	8.26003	7.64386	7.80398
Grin1	5.96375	5.90115	6.12928	5.87478
Man1b1	7.84205	9.17209	6.67243	6.06435
Dpp7	7.88766	7.37098	6.50779	6.51789
Uap1l1	9.57925	10.032	4.39232	3.20788
Npdc1	8.24387	7.56253	8.59246	8.21741
Abca2	4.18549	0	8.73471	8.77385
Paxx	4.53034	5.90115	7.71425	8.74643
Clic3	6.44255	7.02543	2.58496	3.20788
Ptgds	7.98878	7.46993	14.8941	14.3814
Fbxw5	2.56388	3.67269	6.06609	7.14035
Traf2	3.06513	5.18019	4.16993	5.65648
Edf1	4.53034	5.58525	11.0614	10.8889
Phpt1	8.99291	9.91393	7.29462	7.85622
Rabl6	9.25895	7.95303	8.12928	8.40444
Tmem141	5.33284	9.11208	6.72792	5.87478
Bmyc	3.73144	3.67269	10.4115	10.1524
Camsap1	6.01944	6.88903	7.30378	6.96114
Ubac1	1.7893	0	8.42626	8.47296
Nacc2	12.9133	11.9982	8.33539	8.82717
Tmem250-ps	9.50802	9.17209	7.03342	7.37328
Lhx3	6.48274	7.88293	10.1046	9.78573
Gm27196	3.06513	0	5.88264	5.65648
Qsox2	7.39266	7.46993	7.08746	7.37328
Ccdc187	4.92968	5.18019	4.45943	0
Gpsm1	9.85657	10.0157	4.58496	4.6848
Dnlz	9.06084	9.08111	8.19476	8.1769
Snapc4	6.40122	7.37098	5.64386	5.08575
Entr1	5.24211	6.57014	7.39232	7.14035
Pmpca	9.95982	10.1708	6.6865	6.96114
Inpp5e	7.55222	7.64955	6.59991	5.65648
Sec16a	8.41975	8.55871	7.2384	6.96114
0610009E02Rik	9.80995	9.41498	5.45943	5.08575
Notch1	8.01642	6.73838	4.24793	6.06435
Egfl7	3.43641	6.88903	3	0
Agpat2	7.87261	8.41709	5	3.20788
Dipk1b	8.70094	8.68767	7.05528	6.38196
Surf6	6.07306	5.90115	6.50779	5.39915
Med22	7.26023	8.08377	6.65821	7.14035
Rpl7a	0	5.58525	10.8803	11.2132
Surf1	10.3503	10.2975	7.71425	8.29515
Surf2	8.37775	8.01988	6.93074	7.29974
Surf4	8.25551	7.46993	7.33092	7.29974
Rexo4	9.08061	8.08377	7.44294	7.80398
Cacfd1	3.43641	0	9.224	9.40231
Fam163b	7.94631	8.08377	5.72792	0
Sardh	5.78247	5.18019	4.32193	0
Vav2	8.2203	8.14495	3.70044	0
Brd3os	7.28316	6.88903	8.18488	8.40444
Brd3	8.09628	8.55871	8.56986	8.56999
Wdr5	7.85741	8.14495	5.35755	5.65648
Gm13421	9.6992	9.68592	4.64386	4.12762
Rxra	7.4136	7.64955	9.43045	7.63487
Olfm1	10.2807	9.4396	6.85798	4.12762
Ppp1r26	5.41819	7.46993	5	4.6848
1700007K13Rik	7.45458	7.73161	9.30606	9.47093
Mrps2	8.20836	8.26003	5.55459	6.64211
Gm10134	10.6036	10.3109	2	4.6848
Ralgds	7.74627	7.73161	6.79442	6.38196
Gtf3c5	8.12195	8.26003	5.90689	7.22225
Tsc1	10.5944	10.7845	7.01123	6.23188
Spaca9	6.35867	7.46993	7.2854	7.14035
Ak8	6.86362	6.73838	6.64386	6.75647
Gtf3c4	7.45458	7.26473	8.0607	8.2568
Ddx31	6.66839	6.37967	5.35755	6.75647
Barhl1	5.90582	5.90115	5.39232	8.13523
Cfap77	10.6682	12.3496	8.95128	9.58367
Ttf1	8.46056	8.31431	6.9542	7.29974
Setx	11.6688	10.4139	7.76818	7.95534
6530402F18Rik	4.67608	4.61499	6.47573	5.08575
Med27	6.89373	7.02543	6.37504	7.29974
Rapgef1	2.56388	7.73161	8.03892	7.44326
Gm13420	9.2819	9.57914	7.47573	4.6848
Trub2	7.06231	6.73838	6.08746	6.64211
Coq4	9.48348	9.98257	8.224	7.74979
Slc27a4	3.06513	5.18019	4.16993	4.12762
Urm1	5.33284	6.16016	6.20945	6.51789
Cercam	8.77562	8.51303	1	0
Odf2	3.73144	3.67269	8.78463	8.29515
Gle1	9.5417	9.41498	7.36632	7.22225
Sptan1	8.27852	8.36661	9.17243	9.43703
Wdr34	8.23213	9.1424	9.23601	9.02268
Set	10.0122	9.99923	10.0512	10.2037
Zdhhc12	5.41819	5.58525	5.67243	5.08575
Zer1	7.91728	7.73161	7.62205	7.22225
Tbc1d13	5.04151	0	5.80735	5.08575
Endog	7.71287	8.20364	8.29921	8.04809
Spout1	8.36705	8.95012	7.06609	6.75647
Kyat1	7.11439	8.14495	6.06609	5.08575
1700084E18Rik	9.13205	9.33847	4.08746	4.6848
Lrrc8a	7.21323	7.46993	6.40939	6.86243
Phyhd1	3.73144	0	3.16993	3.20788
Dolk	4.18549	3.67269	6.64386	5.65648
Nup188	3.06513	3.67269	5.67243	5.87478
Sh3glb2	7.91728	7.37098	8.71768	8.82717
Miga2	6.07306	7.15004	6.06609	6.38196
Dolpp1	8.00266	7.88293	5.97728	5.65648
Crat	3.06513	3.67269	5.45943	6.51789
Ptpa	6.12477	5.58525	7.97728	9.02268
Ier5l	6.17468	6.37967	2	0
1700001O22Rik	7.69588	8.80603	0	0
Ntmt1	7.90254	7.02543	6.56986	6.23188
Asb6	7.85741	7.80925	5.35755	5.65648
Prrx2	9.59766	10.0157	1	0
Ptges	9.19991	9.11208	2.58496	0
Tor1b	6.63312	5.90115	6.14975	6.51789
Tor1a	8.51	7.02543	7.70044	8.00246
BC005624	8.51969	8.26003	9.3837	9.52033
Usp20	9.68205	9.76599	8.2384	8.71848
Fnbp1	6.59697	8.01988	7.73471	8.04809
D330023K18Rik	2.56388	0	8.10852	7.90663
Gpr107	9.3809	8.26003	6.61471	6.64211
Ncs1	7.55222	7.56253	5.90689	5.65648
Ass1	3.43641	5.58525	4.80735	4.6848
Fubp3	1.7893	3.67269	6.70044	7.14035
Exosc2	7.26023	6.37967	6.12928	6.51789
Abl1	7.53322	7.56253	5.9542	5.87478
Fibcd1	0	0	6.08746	0
Lamc3	8.40936	8.55871	7.16993	5.87478
Aif1l	7.23692	6.88903	10.236	8.77385
Nup214	6.63312	7.37098	7.70736	7.14035
Fam78a	5.96375	5.90115	6.18982	5.39915
Plpp7	6.59697	6.73838	6.49185	5.65648
Prrc2b	5.24211	6.57014	9.21917	8.97623
Pomt1	6.12477	6.57014	5.83289	5.65648
Uck1	7.9606	8.01988	6.75489	6.64211
Swi5	6.40122	5.58525	10.3859	10.4699
Golga2	9.61584	8.91542	8.01123	8.56999
Dnm1	6.44255	6.73838	9.59619	8.29515
Ciz1	9.04751	7.64955	7.02237	6.38196
1110008P14Rik	5.49878	5.18019	9.35094	9.36674
Lcn2	9.40201	8.95012	5.42626	5.65648
Ptges2	6.31483	6.57014	7.59991	8.09232
Slc25a25	6.17468	4.61499	10.4157	9.59908
Naif1	7.91728	8.51303	3.16993	3.20788
Fam102a	6.40122	6.73838	6.80735	7.63487
Dpm2	5.90582	5.18019	8.42626	8.60094
St6galnac4	7.88766	8.01988	3.80735	0
St6galnac6	9.03405	8.87987	5.16993	5.39915
Ak1	4.80845	5.90115	8.67948	7.14035
Eng	7.98878	7.95303	3.16993	3.20788
Fpgs	6.35867	5.58525	4.85798	6.23188
Cdk9	9.53694	9.72651	7.58496	7.69347
Sh2d3c	3.97626	4.61499	5.97728	5.08575
Ttc16	3.73144	7.46993	5.58496	5.87478
Tor2a	6.35867	6.88903	5.85798	6.23188
Ptrh1	7.00828	7.26473	2.32193	3.20788
Cfap157	5.49878	7.02543	7	6.38196
Stxbp1	5.33284	5.58525	6.91886	5.65648
Fam129b	7.11439	5.58525	7.65105	7.22225
Lrsam1	9.62485	9.22971	5.08746	6.23188
Rpl12	3.06513	3.67269	11.3929	11.2429
Slc2a8	8.45046	7.37098	6.35755	5.39915
Ralgps1	5.33284	3.67269	6.14975	6.75647
Zbtb34	7.60778	8.26003	5.35755	3.20788
Zbtb43	3.73144	6.57014	6.52356	6.75647
Mvb12b	9.31566	8.80603	6.22882	7.63487
Gm13404	7.03555	7.56253	5.04439	5.87478
Pbx3	6.52183	6.73838	6.96578	7.05353
Mapkap1	7.30574	6.16016	8.2384	8.04809
Gapvd1	8.92162	9.48763	8.47168	8.40444
Hspa5	11.0098	11.755	11.128	10.9562
Rabepk	6.52183	5.58525	6.18982	6.51789
Fbxw2	8.97893	9.0171	8.06609	7.63487
Gm34653	7.88766	7.64955	8.31741	10.1834
Psmd5	8.31236	8.72821	7.26679	7.14035
Cutal	6.73645	7.37098	3.58496	4.12762
Traf1	12.4504	10.4386	1	0
Cntrl	8.24387	8.60299	6.74147	7.22225
Rab14	6.83286	6.88903	10.5999	11.1828
Gsn	9.23562	8.84343	10.2842	11.539
Stom	8.51	8.72821	6.20945	7.44326
Ggta1	9.87555	9.87834	1.58496	5.65648
Dab2ip	5.90582	7.37098	6.74147	6.64211
Ttll11	10.1805	10.1411	4.08746	6.06435
Ndufa8	7.28316	7.73161	9.49586	9.75854
Morn5	9.06746	8.95012	6.88264	8.82717
Rbm18	6.76931	7.37098	7.01123	7.14035
Mrrf	9.03405	8.31431	6.2854	7.05353
Pdcl	5.90582	7.02543	6.47573	6.86243
Rc3h2	3.73144	8.68767	8.69697	8.85311
Zbtb6	11.0371	10.2975	6.89482	6.75647
Zbtb26	8.09628	7.95303	6.78136	6.23188
Rabgap1	7.11439	6.57014	8.07146	8.33251
Strbp	9.54645	9.4396	11.6457	11.9559
Crb2	10.5737	10.4507	2.32193	0
Dennd1a	8.54837	7.80925	6.58496	6.64211
Nek6	7.51396	6.16016	0	0
Psmb7	8.4403	8.87987	8.56986	9.08967
Nr6a1	2.56388	0	7.20945	7.85622
Olfml2a	3.43641	5.58525	4.24793	3.20788
Wdr38	6.59697	6.37967	6.91886	6.64211
Rpl35	11.3886	11.3236	12.7474	12.5684
Arpc5l	7.62584	7.46993	9.30834	9.50405
Golga1	5.64759	8.08377	9.14466	9.56809
Scai	7.26023	7.56253	7.55459	6.38196
Ppp6c	6.26961	7.02543	7.44294	7.90663
Gtdc1	3.73144	6.16016	5.04439	6.51789
Zeb2	6.83286	6.16016	4.70044	4.6848
Zeb2os	7.03555	7.26473	1.58496	0
Acvr2a	6.63312	6.37967	6.82018	6.51789
Orc4	7.21323	6.88903	7.72792	7.51
Mbd5	6.59697	6.16016	8.01681	8.33251
Epc2	6.70282	7.26473	8.17991	7.90663
Kif5c	7.90254	8.01988	4.70044	7.05353
Lypd6b	6.17468	5.18019	1	4.12762
Lypd6	7.77891	7.37098	3.32193	3.20788
Mmadhc	6.40122	6.57014	7.2384	7.44326
Rnd3	10.0327	10.284	3.32193	3.20788
Rbm43	5.96375	7.02543	3.90689	6.38196
Nmi	7.06231	7.46993	5.49185	6.38196
Tnfaip6	9.56528	9.5568	0	0
Rif1	5.84546	6.57014	8.86728	8.87859
Arl5a	7.08859	6.88903	8.08746	8.60094
A430018G15Rik	5.04151	6.37967	6.71425	7.90663
Cacnb4	9.15088	9.36443	4.32193	5.39915
Stam2	6.95214	7.02543	7.09803	7.51
Fmnl2	4.80845	4.61499	4.52356	4.6848
Prpf40a	7.76268	7.73161	9.22882	9.36674
Arl6ip6	6.40122	7.02543	7.2854	7.63487
Rprm	7.08859	7.26473	9.08215	11.2081
Galnt13	7.72967	8.08377	7.33985	7.90663
Nr4a2	11.1981	10.8503	3.16993	3.20788
Gpd2	7.11439	6.57014	5.93074	6.96114
Acvr1	7.08859	5.90115	5.83289	7.05353
Upp2	5.84546	5.18019	6.83289	7.51
Ccdc148	7.34985	7.37098	8.07146	7.85622
Pkp4	7.98878	7.37098	8.5812	8.71848
Dapl1	5.78247	4.61499	5.78136	5.39915
Tanc1	8.1842	8.01988	7.8392	9.74475
Wdsub1	6.73645	5.90115	8.13955	7.95534
Baz2b	5.14529	6.37967	9.71081	9.91449
Gm13572	5.33284	5.58525	5.75489	5.39915
2025-03-07	8.71787	8.68767	8.54689	8.50603
Cd302	6.44255	6.16016	3.90689	3.20788
Ly75	7.21323	7.37098	8.29921	6.86243
Rbms1	7.94631	7.46993	4.80735	5.87478
Tank	8.73461	8.41709	6.85798	7.05353
Psmd14	7.18915	8.91542	8.27612	7.90663
Dpp4	10.6329	10.6219	3	4.12762
Fap	11.5331	11.6586	0	0
Ifih1	9.08715	9.08111	4.32193	4.6848
Gca	7.87261	7.73161	5.04439	7.29974
Kcnh7	8.19633	7.26473	8.50383	9.55234
Fign	3.43641	3.67269	9.65642	8.97623
Grb14	9.2762	9.86021	5.16993	9.23485
Cobll1	9.09365	9.0171	4	5.08575
Gm13594	8.65772	8.87987	2.58496	0
Scn2a	5.24211	7.02543	2.58496	4.6848
Galnt3	6.86362	7.88293	6.72792	7.57378
Ttc21b	6.44255	4.61499	5.08746	5.08575
Scn7a	3.73144	3.67269	3	0
Xirp2	4.92968	5.58525	12.8595	12.0174
Gm13599	6.12477	7.26473	6.33985	5.87478
B3galt1	8.09628	7.95303	2.80735	3.20788
Stk39	3.06513	4.61499	9.21917	9.25444
Cers6	8.55781	9.33847	5.49185	7.44326
Lrp2	8.9577	8.64595	3.70044	4.6848
Bbs5	7.85741	8.01988	7.82018	8.1769
Fastkd1	6.86362	7.80925	5.78136	5.39915
Ppig	10.5192	10.965	9.88722	9.74475
Ccdc173	7.82652	8.55871	8.80413	8.80075
Phospho2	9.40724	9.36443	6.56986	6.75647
Klhl23	6.52183	6.73838	5.42626	5.87478
Ssb	7.00828	5.58525	9.87344	9.92675
Mettl5	0	6.57014	7.67948	8.13523
Mettl5os	5.33284	5.18019	4.24793	4.12762
Ubr3	8.97189	8.91542	8.47168	8.21741
Gm13631	6.26961	7.02543	7.17991	5.39915
Myo3b	8.34542	8.51303	9.85487	9.06769
Sp5	6.83286	7.64955	2	0
Erich2	6.12477	5.18019	7.93664	7.29974
Gad1	6.12477	6.37967	2.80735	0
Gorasp2	9.37558	9.41498	7.89482	8.74643
Tlk1	7.34985	7.15004	8.33985	9.23485
Mettl8	6.12477	5.18019	5.97728	6.86243
Dcaf17	7.03555	6.57014	7.40939	6.51789
Cybrd1	7.03555	7.26473	2	3.20788
Dync1i2	4.53034	3.67269	10.1849	10.5434
Slc25a12	8.51969	8.87987	8.11374	7.90663
Hat1	4.36819	4.61499	8.20945	8.09232
Metap1d	1.7893	0	9.54882	7.63487
Dlx1	8.93616	8.76765	2.58496	5.65648
Dlx2	9.80995	9.60113	4.90689	5.08575
Itga6	6.01944	6.37967	3.32193	0
Pdk1	7.57098	7.15004	7.99435	8.40444
Rapgef4	3.97626	3.67269	6.02237	6.75647
Map3k20	7.00828	7.37098	8.35755	8.33251
Sp3	6.63312	5.18019	7.37504	7.51
Sp3os	9.13835	9.17209	7.99435	8.80075
Ola1	7.21323	6.73838	7.74819	7.74979
Cir1	6.95214	6.37967	9.68825	9.73083
Scrn3	5.33284	5.18019	7.57743	7.63487
Gpr155	3.97626	6.57014	10.7698	9.55234
D230022J07Rik	5.7166	6.73838	5.58496	3.20788
Wipf1	10.2137	10.2	4.45943	7.22225
Chrna1	8.38836	8.01988	7.82655	7.80398
Chrna1os	7.62584	7.02543	5.72792	5.08575
Chn1	9.15088	9.08111	7.22882	7.14035
Atf2	5.7166	5.58525	8.62205	8.21741
Atp5g3	5.49878	5.90115	10.5058	10.5593
Lnpk	8.5765	8.60299	7.70044	8.47296
Mtx2	7.72967	7.56253	8.224	8.47296
Hnrnpa3	10.3005	10.2703	10.7616	11.1828
Nfe2l2	6.73645	7.64955	6.45943	7.95534
Agps	6.76931	6.37967	6.87036	7.29974
Ttc30b	7.26023	6.57014	8.02237	7.95534
Ttc30a1	5.33284	5.90115	6.6865	6.86243
Rbm45	8.59494	8.41709	6.16993	6.64211
Osbpl6	8.47059	8.51303	10.6865	12.4092
Prkra	5.5751	8.41709	8.2854	8.21741
Pjvk	4.67608	6.16016	11.7674	10.6656
Fkbp7	4.36819	0	4.32193	4.6848
Plekha3	7.82652	8.14495	6.9542	7.05353
Ccdc141	8.09628	7.95303	5.04439	8.40444
Sestd1	5.5751	4.61499	9.29232	9.52033
Zfp385b	8.07015	7.56253	8.27612	5.39915
Cwc22	9.4484	9.41498	7.18982	7.14035
Gm14461	2.56388	0	8.07146	7.51
Ube2e3	7.91728	7.02543	9.20457	9.87705
Itga4	7.55222	7.73161	2	5.08575
Itprid2	7.13974	6.88903	5.55459	6.38196
Pde1a	7.81082	7.64955	2.58496	0
Dnajc10	6.59697	7.26473	8.83605	8.53837
Frzb	6.44255	5.90115	3.80735	5.08575
Nckap1	8.04353	7.95303	9.49785	9.78573
Dusp19	6.44255	7.26473	8.09803	8.36893
Nup35	7.34985	7.26473	8.19967	9.17441
Zc3h15	10.871	5.90115	9.69523	10.0883
Itgav	8.96481	8.26003	5.39232	5.08575
Fam171b	8.32347	8.41709	8.11374	7.74979
Calcrl	8.35628	8.68767	4.32193	7.44326
Tfpi	5.64759	4.61499	4.64386	6.51789
Ctnnd1	6.17468	5.58525	7.20945	8.04809
Selenoh	5.04151	5.18019	8.62571	8.85311
Tmx2	8.26706	7.26473	7.32193	7.57378
Med19	1.7893	0	8.81057	9.15369
Zdhhc5	7.43424	6.73838	7.37504	7.22225
Clp1	8.77562	8.36661	5.45943	5.65648
Ypel4	5.90582	7.37098	5.32193	6.06435
Gm19426	8.36705	8.01988	4	4.12762
Serping1	6.52183	5.58525	4.39232	4.6848
Ube2l6	7.32796	7.73161	2.80735	0
Timm10	6.31483	7.26473	7.93664	7.44326
Slc43a1	6.83286	5.58525	6.10852	6.96114
Slc43a3	9.98451	10.5331	2	3.20788
Ssrp1	9.39149	9.91393	8.01123	8.2568
Tnks1bp1	8.56718	8.64595	4.32193	4.12762
Olfr1124	5.90582	4.61499	3.70044	4.6848
Ptprj	1.7893	0	6.08746	4.12762
Nup160	5.24211	5.18019	6.47573	6.86243
Fnbp4	9.52736	8.36661	7.93074	8.1769
Agbl2	7.16466	7.73161	7.76155	7.37328
Mtch2	7.43424	7.37098	7.90087	8.00246
C1qtnf4	7.55222	7.80925	9.56224	9.78573
Ndufs3	8.50025	8.55871	9.27845	9.33027
Kbtbd4	9.82956	9.5568	6.14975	6.75647
Ptpmt1	6.26961	0	8.31288	8.43911
Celf1	5.33284	5.90115	8.60363	8.63123
Rapsn	8.04353	8.41709	1.58496	0
Psmc3	7.74627	8.14495	9.46148	9.45408
Slc39a13	7.84205	8.20364	6.97728	7.44326
Spi1	8.48054	6.73838	1	0
Madd	9.16329	9.17209	8.95128	8.47296
Nr1h3	8.99985	9.04946	2	0
Acp2	6.86362	5.90115	7.74147	7.80398
Ddb2	7.26023	7.15004	4.90689	4.12762
Pacsin3	7.16466	7.56253	4	5.08575
Arfgap2	11.2235	11.616	7.47573	7.44326
1110051M20Rik	5.84546	6.57014	7.76818	8.2568
Lrp4	5.90582	5.90115	2	0
Ckap5	8.04353	8.36661	8.38802	8.43911
Zfp408	6.59697	8.08377	4	0
Arhgap1	7.94631	8.20364	7.35755	6.96114
Atg13	6.48274	6.57014	7	7.51
Harbi1	8.49043	8.60299	5.72792	5.87478
Ambra1	9.1756	8.84343	6.16993	6.06435
Mdk	8.75935	5.18019	5.85798	6.06435
Dgkz	6.22292	5.90115	5.97728	5.87478
Creb3l1	9.41245	9.36443	2.58496	6.23188
Phf21a	7.55222	7.15004	8.26679	6.86243
Large2	8.01642	8.01988	3.58496	0
Pex16	7.64367	6.88903	6.40939	5.87478
Mapk8ip1	8.37775	8.64595	9.31967	8.68998
Cry2	9.78606	10.6002	6.24793	6.75647
Slc35c1	8.72626	8.91542	3.70044	0
Syt13	6.55989	7.15004	9.05799	8.29515
Prdm11	6.95214	6.88903	1.58496	3.20788
Trp53i11	3.43641	6.88903	5.80735	4.6848
Cd82	8.41975	8.14495	9.29921	8.92823
Ext2	8.80761	8.55871	6.20945	6.38196
Alkbh3	7.88766	7.37098	6.35755	6.64211
Hsd17b12	5.14529	5.58525	8.25739	8.29515
Ttc17	6.01944	5.90115	6.26679	5.87478
2810002D19Rik	7.11439	7.02543	6.10852	5.39915
Api5	6.86362	7.37098	8.24793	8.50603
Lrrc4c	8.47059	7.80925	1.58496	4.12762
B230118H07Rik	7.87261	8.36661	8.81378	8.99964
Traf6	9.48348	9.6228	5.61471	6.23188
Prr5l	0	3.67269	1	0
Commd9	6.70282	5.90115	7.91886	7.37328
Ldlrad3	6.40122	7.02543	5.75489	5.08575
Trim44	6.26961	6.16016	9.0954	9.04536
Slc1a2	9.57461	9.46382	4.9542	5.87478
Cd44	8.35628	8.31431	3.32193	6.86243
Pdhx	10.2578	10.2975	6.30378	6.86243
Apip	8.64006	8.87987	6.50779	7.05353
Cat	9.57925	9.68592	5.64386	6.86243
Abtb2	11.3726	11.0633	6.08746	5.87478
Nat10	5.04151	3.67269	6.79442	6.06435
Caprin1	7.47465	7.46993	9.55267	9.43703
Lmo2	7.90254	8.26003	2	0
Fbxo3	10.952	9.6228	8.3966	8.09232
Cd59b	6.95214	6.73838	5.42626	5.08575
Cd59a	8.23213	7.37098	8.50383	8.97623
D430041D05Rik	7.00828	5.90115	4.16993	5.87478
Hipk3	6.22292	5.18019	9.29692	9.45408
Cstf3	7.97476	7.95303	7.65821	8.1769
Tcp11l1	6.95214	7.02543	6.26679	6.06435
Depdc7	5.14529	4.61499	6.70044	6.23188
Qser1	9.4484	9.08111	7.19967	7.14035
Prrg4	6.35867	6.73838	6.04439	6.06435
Eif3m	7.08859	6.73838	9.0954	9.50405
Rcn1	10.8327	10.9393	10.9218	11.901
Elp4	11.5486	11.5997	6.49185	6.51789
Immp1l	8.40936	9.22971	9.08746	8.50603
Dnajc24	10.8879	10.8685	7.70044	7.44326
BB218582	7.87261	7.37098	6.33985	6.75647
Mpped2	4.92968	6.57014	8.16491	8.09232
Arl14ep	7.11439	7.56253	7.24793	7.51
Kcna4	8.14718	9.11208	4.39232	8.09232
Mettl15	4.18549	4.61499	6.45943	6.06435
Kif18a	7.62584	8.01988	7.11894	5.08575
Gm45346	9.64712	10.032	5.49185	5.08575
Bdnf	8.98594	9.08111	12.4473	10.3475
Lin7c	5.78247	6.16016	8.56986	8.63123
Lgr4	9.16329	8.87987	7.08746	6.38196
Ccdc34	8.53888	8.64595	9.01123	9.04536
Fibin	5.41819	4.61499	8.55459	8.95243
Ano3	7.06231	7.02543	10.375	10.3746
Muc15	4.18549	3.67269	4.45943	5.39915
Lpcat4	6.17468	7.02543	2.58496	0
Nop10	8.13462	9.0171	10.2761	10.4699
Slc12a6	1.7893	0	7.74147	7.74979
Emc4	7.32796	7.73161	9.10852	8.82717
Katnbl1	7.16466	7.37098	6.94251	7.85622
Emc7	5.41819	3.67269	9.11894	8.97623
Aven	10.4321	10.5671	5	5.87478
Fmn1	5.33284	4.61499	2.80735	8.36893
Scg5	7.26023	8.14495	11.1235	10.5112
Aqr	9.02728	9.20119	7.99435	8.13523
Zfp770	6.80143	8.72821	7.24793	6.06435
Dph6	8.47059	8.68767	9.35755	9.34862
BC052040	8.03004	7.88293	4.32193	4.12762
Meis2	6.17468	7.73161	10.9054	10.5827
2700033N17Rik	6.92323	6.88903	8.57743	8.1769
G630016G05Rik	7.08859	7.15004	5.55459	4.12762
Spred1	6.55989	6.88903	7.82655	7.44326
Fam98b	4.92968	5.90115	8.64746	8.92823
Rasgrp1	8.95056	9.0171	1	0
Thbs1	11.864	11.1776	5.12928	4.12762
Fsip1	10.2226	10.064	8.28077	8.13523
Eif2ak4	8.38836	8.08377	6.39232	7.05353
Srp14	7.62584	7.46993	11.3498	11.4525
Bmf	3.97626	0	3.90689	3.20788
Inafm2	0	0	7.6865	7.85622
Ccdc9b	11.2901	10.6219	6.58496	7.80398
Disp2	10.5737	10.1708	7.56986	7.51
Ivd	7.66128	7.15004	6.37504	6.86243
Bahd1	7.98878	8.14495	5.2854	6.23188
Chst14	7.60778	10.0157	2.58496	0
Ccdc32	7.55222	7.64955	7.19967	7.05353
Rmdn3	6.98048	6.16016	6.91886	6.38196
Gchfr	6.01944	5.58525	7.31288	6.38196
Dnajc17	7.85741	8.08377	6.89482	7.05353
Zfyve19	3.97626	4.61499	6.91886	7.05353
Ppp1r14d	8.35628	8.31431	6.49185	7.63487
Spint1	7.51396	7.80925	7.7211	7.69347
Rhov	6.59697	6.57014	5.12928	4.6848
Vps18	5.33284	5.58525	6	6.06435
Gm14207	5.33284	5.58525	4.80735	0
Ino80	3.43641	3.67269	7.57743	7.51
Exd1	6.66839	5.58525	2	0
Chp1	1.7893	5.58525	6.67243	6.86243
Oip5os1	3.06513	0	10.3587	10.1834
Nusap1	9.19387	9.17209	6.65821	6.51789
Ndufaf1	8.40936	8.14495	7.09803	7.37328
Rtf1	4.67608	4.61499	9.40939	9.58367
Ltk	7.23692	7.26473	6.06609	6.96114
Rpap1	6.35867	7.80925	6.76818	7.90663
Tyro3	6.92323	7.46993	3	5.87478
Mga	7.79495	7.80925	9.18982	8.85311
Mapkbp1	8.28989	7.88293	6.58496	6.51789
Jmjd7	6.63312	7.73161	4.80735	6.06435
Pla2g4b	6.70282	8.41709	4.52356	4.6848
Ehd4	9.45347	9.22971	7.13955	6.86243
Vps39	9.13205	11.0633	7.26679	7.29974
Tmem87a	7.11439	8.60299	7.84549	7.51
Ganc	6.40122	6.37967	7.52356	8.00246
Zfp106	6.17468	5.58525	10.8049	10.737
Snap23	7.06231	7.02543	7.27612	6.06435
Lrrc57	9.11298	8.68767	7.13955	5.08575
Haus2	5.64759	6.73838	5.45943	6.86243
Stard9	7.66128	8.01988	4.85798	6.96114
Cdan1	7.60778	7.26473	4.90689	5.08575
Ttbk2	5.49878	6.37967	7.35755	7.69347
Ubr1	9.06084	9.0171	8.11894	7.90663
Tmem62	9.62933	8.91542	6.06609	6.51789
Ccndbp1	6.17468	6.57014	8.01681	7.74979
Tgm5	9.11298	9.51106	8.45943	6.06435
Tgm7	5.84546	4.61499	6.76818	5.08575
Lcmt2	7.32796	10.8776	5.42626	6.38196
Adal	5.24211	5.90115	6.94251	6.75647
Zscan29	7.26023	7.37098	5.55459	5.65648
Tubgcp4	7.16466	5.58525	5.80735	5.08575
Trp53bp1	6.95214	7.56253	8.90989	9.08967
Map1a	5.04151	5.58525	4.75489	5.39915
Ppip5k1	7.76268	7.73161	7.19967	7.51
Ckmt1	6.95214	5.18019	7.82655	7.37328
Strc	7.66128	7.15004	8.69349	7.69347
Catsper2	6.48274	6.88903	7.49985	8.77385
Pdia3	7.47465	7.88293	10.5265	10.5112
Serf2	8.28989	8.51303	11.381	11.901
Hypk	8.47059	8.20364	9.30378	9.36674
Mfap1b	6.66839	6.88903	8.18982	8.21741
Mfap1a	10.507	10.9985	8.3443	8.29515
Wdr76	3.97626	4.61499	4.64386	3.20788
Casc4	6.95214	7.37098	8.77149	8.99964
Ctdspl2	5.49878	5.58525	8.94251	8.04809
Eif3j1	12.0585	11.5777	8.47168	8.60094
Spg11	5.64759	5.90115	5.61471	7.37328
B2m	3.43641	0	7.43463	9.45408
Sord	4.80845	0	6.2854	5.08575
Shf	3.43641	0	3.45943	5.08575
Gatm	4.67608	3.67269	5.55459	6.06435
AA467197	6.40122	6.73838	1.58496	0
Slc30a4	4.36819	5.18019	7.03342	7.44326
Bloc1s6	0	0	7.53138	7.51
Sqor	0	0	3	5.08575
Sema6d	3.43641	5.58525	8.56986	9.04536
Myef2	6.40122	5.18019	8.90388	9.61432
Gm14004	7.60778	7.95303	7.37504	5.65648
Ctxn2	5.41819	5.18019	6.16993	3.20788
Dut	6.48274	7.26473	7.93664	8.1769
Fbn1	7.51396	6.57014	3	0
Cep152	10.7279	10.8685	6.40939	8.29515
Shc4	6.89373	6.57014	3.32193	0
Eid1	6.63312	6.73838	10.1849	10.3656
Secisbp2l	7.39266	7.73161	7.92481	8.43911
Cops2	2.56388	3.67269	9.63844	9.38464
Galk2	12.63	13.0825	6.59991	6.86243
Dtwd1	5.49878	6.37967	7.06609	7.22225
Atp8b4	6.70282	6.57014	2.32193	5.39915
Slc27a2	6.22292	5.90115	2	6.23188
Gabpb1	3.06513	5.18019	6.16993	5.39915
Usp8	8.27852	8.64595	8.82018	8.80075
Usp50	8.33449	8.01988	5.80735	6.38196
Trpm7	7.85741	8.01988	8.40088	8.68998
Sppl2a	6.76931	6.57014	7.17991	7.05353
Ap4e1	9.46855	9.57914	5.70044	5.39915
Blvra	5.84546	6.57014	6.53916	6.38196
1810024B03Rik	9.71194	10.0798	6.12928	6.06435
Snrnp200	7.90254	7.95303	9.42626	9.38464
Ciao1	6.83286	7.26473	7.07682	6.86243
Tmem127	7.84205	7.80925	6.16993	6.23188
Stard7	8.33449	8.36661	7.01123	7.57378
Fahd2a	7.39266	7.80925	7.13955	7.69347
Kcnip3	6.35867	7.26473	6.24793	5.08575
Prom2	8.50025	9.17209	3.90689	4.6848
Mrps5	5.90582	5.58525	8.64386	8.99964
Mal	9.26472	8.87987	4.75489	4.12762
Mall	7.13974	6.73838	2	0
Nphp1	1.7893	0	8.69349	8.82717
Mtln	5.84546	7.73161	9.95565	10.0213
Bcl2l11	6.83286	6.16016	6.64386	6.38196
Anapc1	7.57098	8.36661	7.90689	7.51
Mertk	4.36819	5.18019	3	3.20788
Tmem87b	7.60778	7.15004	7.53916	7.44326
Zc3h8	7.45458	8.76765	7.62936	5.39915
Gm10762	5.84546	6.73838	6.18982	6.06435
Zc3h6	9.77801	7.46993	9.68825	9.58367
Gm14027	5.78247	6.73838	3.80735	0
Ttl	8.92891	10.126	7.19967	6.96114
Chchd5	8.04353	7.80925	6.84549	7.14035
Slc20a1	7.72967	8.55871	5.16993	3.20788
Sirpa	3.06513	4.61499	4.45943	6.51789
Stk35	7.67869	8.46586	6.22882	5.65648
Snrpb	8.76751	10.0954	10.3185	10.6434
Tmc2	7.79495	8.08377	8.04439	8.56999
Nop56	7.91728	8.31431	8	7.63487
Idh3b	8.82334	9.11208	8.93664	8.71848
Ebf4	4.53034	3.67269	3.70044	5.65648
Cpxm1	8.92891	7.56253	2	0
Pced1a	5.90582	7.95303	5.52356	5.87478
Vps16	8.13462	8.51303	6	6.23188
Ptpra	7.49444	7.56253	8.59991	8.29515
Mrps26	8.36705	8.36661	7.76155	7.44326
Ubox5	6.22292	5.18019	4.80735	4.6848
Lzts3	6.52183	6.73838	4.85798	5.39915
Ddrgk1	11.2086	11.2766	10.3287	10.3012
Itpa	5.7166	4.61499	7.26679	7.05353
4930402H24Rik	6.35867	6.37967	6.37504	6.06435
A730017L22Rik	7.08859	7.95303	6.10852	4.6848
Atrn	6.07306	6.73838	7.02237	7.14035
1700037H04Rik	5.64759	7.80925	5.52356	6.06435
Spef1	8.01642	8.95012	8.2854	8.13523
Cenpb	4.36819	5.90115	8.09803	8.43911
Cdc25b	7.82652	7.64955	4.45943	8.56999
Ap5s1	10.3983	9.17209	6	7.44326
Mavs	4.80845	5.58525	5.2854	4.12762
Pank2	3.06513	6.73838	7.99435	8.00246
Rnf24	7.45458	7.80925	7.92481	6.86243
Smox	3.06513	3.67269	5.83289	4.6848
5330413P13Rik	11.1046	11.6052	7.58496	8.00246
Prnp	7.21323	7.88293	9.84862	9.82558
Rassf2	7.30574	8.46586	4.08746	4.6848
Slc23a2	10.47	10.6643	8.64386	7.44326
Tmem230	7.53322	7.46993	8.01123	6.86243
Pcna	4.18549	5.58525	7.39232	8.09232
AV099323	7.21323	7.37098	5.20945	4.12762
Cds2	2.56388	0	7.84549	7.85622
Gpcpd1	7.72967	7.56253	6.9542	7.90663
Shld1	7.9606	9.25768	6.06609	6.75647
Chgb	8.00266	8.55871	7.43463	7.90663
Trmt6	7.06231	7.88293	6.44294	6.23188
Mcm8	7.55222	7.56253	4.32193	3.20788
Crls1	3.43641	0	7.27612	7.44326
Fermt1	7.28316	7.64955	1.58496	0
Bmp2	6.83286	7.02543	11.2814	4.6848
Tmx4	11.032	10.7845	8.8857	8.00246
Plcb1	9.13205	9.86021	7.55459	0
Plcb4	9.35948	9.68592	8.03892	8.04809
Pak7	10.7111	10.3633	6.02237	8.04809
Ankef1	10.3798	10.4014	6.2854	5.65648
Snap25	8.89952	8.84343	8.48784	8.82717
Mkks	5.7166	11.5888	5.39232	5.08575
Slx4ip	7.03555	6.37967	6.56986	7.44326
Jag1	7.53322	7.56253	2	5.08575
Btbd3	6.26961	5.90115	8.29462	6.06435
Sptlc3	6.44255	5.18019	1	5.39915
Ism1	6.80143	7.37098	1.58496	4.12762
Tasp1	10.465	12.6452	7.37504	6.64211
Esf1	6.07306	6.37967	9.18982	8.63123
Ndufaf5	6.83286	7.26473	5.97728	6.23188
Macrod2	9.3045	9.53411	8.24793	8.33251
Flrt3	8.98594	8.55871	6.47573	6.75647
Kif16b	2.56388	5.18019	7.55459	8.50603
Snrpb2	6.66839	7.02543	6.85798	6.96114
Otor	5.24211	5.18019	8.25267	8.1769
Dstn	6.35867	6.16016	9.84078	10.5193
Rrbp1	4.18549	4.61499	9.11374	9.56809
Snx5	8.54837	8.36661	8.49985	9.40231
Mgme1	10.8404	11.1554	5.58496	6.23188
Ovol2	6.59697	7.64955	1	3.20788
Kat14	7.79495	7.73161	6.16993	6.06435
Dzank1	9.81782	9.51106	9.91439	8.82717
Polr3f	8.7429	8.84343	7.06609	6.86243
Rbbp9	8.89208	8.87987	7.62205	7.63487
Sec23b	8.15962	8.31431	7.81378	7.80398
Smim26	6.12477	6.16016	9.00282	9.47093
Dtd1	8.4403	8.64595	9.48784	9.23485
Slc24a3	11.2601	11.1101	4.64386	0
Rin2	8.04353	7.88293	4.70044	5.65648
Naa20	5.64759	5.58525	8.77808	9.04536
Crnkl1	7.62584	7.37098	7.88264	7.80398
Cfap61	6.55989	7.26473	7.91886	7.63487
Ralgapa2	5.41819	3.67269	8.82972	6.51789
Kiz	7.37142	6.88903	9.20457	9.27378
Xrn2	4.18549	3.67269	9.05528	9.02268
Nxt1	6.76931	7.26473	7.03342	6.86243
Gzf1	8.30117	7.88293	7.20945	7.74979
Napb	8.50025	8.64595	6.82018	7.29974
Cst3	7.39266	7.15004	11.3004	11.2575
Gm14133	6.83286	7.37098	1	0
Zfp120	7.49444	8.20364	6.87036	6.38196
Zfp937	7.23692	8.01988	4.90689	4.6848
Gm10130	2.56388	0	5	5.08575
Zfp442	9.10656	8.87987	5.2854	5.08575
Apmap	4.67608	5.90115	6.16993	4.6848
Entpd6	3.43641	0	7.80735	8.09232
Pygb	8.0569	7.88293	6.47573	7.69347
Abhd12	8.3989	8.08377	7.87652	7.85622
Ninl	8.17196	7.37098	3.90689	3.20788
Nanp	6.55989	6.73838	6.70044	6.96114
Nsfl1c	8.00266	8.36661	8.53528	8.2568
Gm14167	7.51396	7.37098	3.80735	0
Fkbp1a	8.32347	8.14495	9.07146	9.13266
Snph	5.64759	6.73838	5.88264	0
Tmem74b	9.69493	9.89625	7.42626	3.20788
Psmf1	9.32674	8.87987	8.90689	7.44326
Fam110a	7.39266	7.37098	5.42626	6.23188
Slc52a3	8.76751	9.38992	0	6.51789
Srxn1	2.56388	0	6.30378	6.51789
Csnk2a1	3.73144	5.90115	9.50779	9.59908
Tbc1d20	9.46855	9.84186	7.21917	6.75647
Rbck1	5.24211	5.90115	7.9542	7.85622
Sox12	8.86193	9.11208	7.55459	6.23188
Zcchc3	6.66839	6.37967	8.20945	8.90362
6820408C15Rik	6.35867	6.16016	5.9542	3.20788
Defb25	8.31236	8.51303	9.85331	10.8443
Rem1	11.3126	7.95303	6.32193	7.44326
H13	9.34865	9.41498	8.59246	8.53837
Mcts2	7.45458	7.46993	6.65821	7.74979
Id1	8.38836	8.68767	7.2854	6.86243
Cox4i2	8.23213	8.984	3	4.6848
Bcl2l1	10.4499	9.9314	8.08746	8.13523
Tpx2	8.30117	8.64595	4.52356	3.20788
Dusp15	10.6484	11.3692	5.35755	4.6848
Ttll9	6.07306	4.61499	6.45943	5.39915
Pdrg1	8.00266	7.37098	8.97728	8.66091
Tm9sf4	6.92323	7.02543	7.54689	7.80398
Tspyl3	8.97189	8.08377	1	0
Plagl2	7.08859	6.73838	5.45943	0
Pofut1	8.55781	8.55871	6.22882	7.05353
Kif3b	6.89373	8.46586	6.82018	7.05353
2500004C02Rik	5.14529	6.16016	5.32193	5.87478
Asxl1	7.06231	7.26473	6.6865	7.29974
Nol4l	4.92968	8.60299	7.70736	8.00246
Commd7	4.53034	3.67269	7.91886	7.95534
Mapre1	9.0408	8.64595	9.46964	9.23485
Bpifb4	8.01642	7.88293	2.58496	4.12762
Bpifa5	7.08859	7.26473	8	4.6848
Cdk5rap1	6.92323	7.37098	5.16993	3.20788
Snta1	6.07306	6.73838	6.18982	4.12762
Cbfa2t2	9.22382	9.08111	6.35755	6.64211
1700003F12Rik	6.70282	6.37967	1.58496	0
Pxmp4	6.26961	5.90115	6.02237	6.75647
Chmp4b	2.56388	5.18019	9.20701	9.34862
Raly	3.73144	5.18019	8.10329	9.02268
Eif2s2	4.80845	5.18019	10.332	10.6729
Itch	10.562	10.0954	8.61471	8.68998
Dynlrb1	6.55989	6.16016	9.52552	9.58367
Map1lc3a	0	0	11.062	10.9137
Pigu	6.07306	7.02543	5.39232	4.12762
Trp53inp2	7.18915	8.72821	6.50779	6.51789
Ncoa6	6.07306	6.37967	7.61471	7.63487
Ggt7	11.699	8.60299	5.24793	5.08575
Acss2	6.22292	5.58525	11.2384	10.1732
Gss	4.36819	5.18019	6.91886	6.96114
Trpc4ap	11.638	12.2026	8.41785	8.66091
Edem2	10.6747	10.7356	6.97728	6.51789
Mmp24	4.92968	6.37967	6.22882	5.87478
BC029722	1.7893	0	6.20945	6.86243
Eif6	6.48274	6.88903	7.70736	7.63487
Uqcc1	6.26961	5.18019	6.84549	6.23188
Cep250	0	0	4.16993	4.6848
Ergic3	5.90582	6.16016	9.16993	9.29286
Cpne1	9.37558	9.53411	7.07682	6.51789
Nfs1	8.4403	8.20364	7.2384	7.14035
Romo1	6.31483	6.57014	10.9564	10.7017
Rbm39	5.04151	6.16016	11.6133	11.5784
Phf20	2.56388	0	8.36194	9.17441
Scand1	2.56388	3.67269	10.952	10.7983
Cnbd2	8.49043	8.41709	4.52356	3.20788
2900097C17Rik	7.11439	6.16016	8.15482	8.09232
Epb41l1	6.92323	5.90115	4.9542	4.12762
Aar2	6.07306	6.16016	7.09803	7.14035
Dlgap4	10.0019	10.126	8.03342	8.85311
Myl9	6.86362	6.88903	3.70044	4.6848
Tgif2	4.18549	4.61499	2	3.20788
5430405H02Rik	6.63312	7.15004	7.79442	7.29974
Rab5if	4.67608	6.16016	9.44708	9.61432
Ndrg3	6.22292	5.18019	9.50978	8.77385
Soga1	6.89373	7.02543	5.64386	6.38196
Samhd1	6.48274	7.15004	6.47573	6.96114
Rbl1	8.10918	8.60299	1.58496	4.12762
Rpn2	10.1835	9.80442	9.19722	9.08967
Manbal	7.08859	7.95303	8.16993	8.1769
Src	7.87261	7.64955	5.12928	4.6848
Blcap	6.17468	7.02543	6.72792	7.14035
Nnat	7.4136	7.15004	2.32193	4.6848
Ctnnbl1	7.23692	6.73838	6.70044	5.08575
Tti1	7.98878	8.20364	4.90689	4.12762
Rprd1b	8.86953	9.51106	8.07146	8.77385
Tgm2	5.49878	6.16016	3	4.12762
D630003M21Rik	8.6838	8.01988	0	0
Lbp	10.3394	10.4507	3.45943	3.20788
Snhg17	6.31483	5.58525	5.2854	4.6848
Snhg11	11.6513	11.4563	7.18982	8.2568
Ralgapb	7.45458	6.16016	7.13955	7.22225
Actr5	6.31483	6.57014	5.83289	5.39915
Dhx35	7.39266	7.64955	5.39232	5.65648
Top1	5.24211	6.16016	10.2046	10.5905
Plcg1	6.98048	6.37967	5.20945	5.39915
Zhx3	10.2107	10.0954	6.94251	7.51
Chd6	10.2722	10.3633	9.13186	9.31169
Gm45447	7.49444	7.37098	4.45943	5.87478
Ptprt	4.36819	0	5.90689	8.1769
Srsf6	0	0	8.61471	8.68998
Ift52	5.96375	6.88903	7.86419	8.2568
Tox2	5.84546	4.61499	6.2854	7.74979
Oser1	5.41819	5.90115	7.15987	7.44326
2900093K20Rik	5.7166	6.16016	7.56224	7.51
Gdap1l1	7.08859	7.64955	6.02237	6.51789
Fitm2	7.13974	6.88903	6.6865	6.23188
Ttpal	7.08859	8.60299	4.75489	5.87478
Serinc3	9.77397	9.87834	9.21917	8.80075
Pkig	6.55989	7.46993	11.8029	11.2911
Ywhab	6.35867	6.57014	10.1586	10.2138
Tomm34	9.11298	9.04946	8.40939	8.53837
Stk4	5.5751	4.61499	7.22882	7.29974
Wfdc12	7.4136	7.37098	2.58496	0
Matn4	9.75769	9.91393	2.58496	0
Rbpjl	8.56718	8.72821	2	0
Sdc4	11.0201	11.1994	11.0895	10.3106
Sys1	7.18915	7.88293	10.2703	10.3656
Dbndd2	12.7335	13.0609	7.47573	6.96114
Pigt	8.20836	10.1108	7.81378	7.63487
Wfdc2	9.79407	9.60113	8.56986	10.11
Wfdc3	5.33284	5.18019	5.12928	4.12762
Dnttip1	5.5751	5.58525	7.67243	7.74979
Ube2c	5.64759	6.37967	2.80735	0
Snx21	8.27852	8.14495	6.83289	6.06435
Acot8	7.30574	7.15004	6.2854	6.96114
Zswim3	8.84662	9.0171	5.58496	4.12762
Zswim1	8.14718	8.31431	6.08746	6.06435
Neurl2	8.70094	9.0171	3.16993	0
Ctsa	13.5711	15.1911	8.07682	8.1769
Pltp	13.3845	12.9323	5.24793	5.39915
Pcif1	3.06513	6.57014	8.26679	8.1769
Zfp335	11.863	8.76765	5.58496	4.12762
Zfp335os	7.88766	9.20119	3.70044	0
Slc12a5	7.21323	8.36661	3.90689	3.20788
Ncoa5	5.84546	8.41709	7.41785	7.74979
Slc35c2	3.06513	3.67269	6.59991	6.86243
Elmo2	7.64367	7.56253	5.2854	6.51789
Zfp334	6.86362	6.73838	5.42626	6.51789
Slc13a3	7.9606	7.02543	4.24793	4.12762
Trp53rka	8.93616	7.95303	6.55459	6.64211
Slc2a10	9.89429	9.28512	1	4.12762
Eya2	7.00828	7.02543	3.45943	3.20788
Zmynd8	10.1866	9.72651	9.03617	8.95243
Ncoa3	5.41819	4.61499	8.61471	7.74979
Prex1	7.23692	7.15004	4.08746	4.12762
Trp53rkb	7.13974	6.88903	6.85798	7.22225
Arfgef2	9.95982	10.0481	6.9542	7.74979
Cse1l	7.74627	8.08377	7.18982	7.44326
Stau1	8.00266	8.14495	7.77479	7.63487
Ddx27	7.60778	7.46993	8.10852	7.51
Znfx1	6.12477	5.18019	6.61471	7.57378
Zfas1	7.16466	7.64955	6.84549	8.09232
Kcnb1	7.06231	7.64955	9.36851	9.65912
1110018N20Rik	5.96375	6.73838	7	7.05353
Ptgis	8.30117	7.95303	9.59805	11.1413
B4galt5	6.26961	6.16016	7.74147	9.04536
Slc9a8	7.30574	6.57014	6.61471	5.65648
Spata2	8.00266	8.51303	6.52356	5.39915
Rnf114	7.26023	7.80925	7.50779	7.63487
Ube2v1	1.7893	0	8.93664	8.77385
Tmem189	7.57098	7.37098	5.58496	6.86243
Cebpb	8.8389	8.60299	7.87036	8.77385
Ptpn1	7.51396	8.08377	7.08746	7.05353
Pard6b	7.00828	7.26473	5.45943	6.51789
Adnp	8.45046	8.46586	9.17493	9.13266
Dpm1	6.89373	7.02543	9.72281	9.73083
Mocs3	10.0793	10.0798	5.61471	6.64211
Nfatc2	5.78247	5.90115	4.08746	4.12762
Atp9a	7.66128	7.15004	8.87036	9.25444
Zfp64	6.01944	6.57014	5.52356	6.06435
Tshz2	10.2864	10.7845	6.47573	10.1419
Zfp217	9.43822	9.38992	5.16993	5.08575
Bcas1	7.21323	7.46993	3.45943	0
Pfdn4	9.53216	9.64415	7.55459	8.04809
Gm14641	8.70943	8.87987	5.39232	6.64211
Cbln4	7.77891	7.73161	8.77149	7.29974
Fam210b	8.28989	8.36661	6.96578	7.22225
Cstf1	10.3745	9.9314	5.12928	5.65648
Rtf2	6.40122	6.73838	7.72792	7.74979
Bmp7	2.56388	5.18019	7.15987	5.87478
Rae1	6.80143	7.02543	7.82655	8.09232
Rbm38	8.37775	9.04946	3.16993	5.08575
Zbp1	8.79967	8.72821	1.58496	0
Pmepa1	4.92968	5.58525	6.56986	6.51789
Rab22a	9.31566	9.11208	7.70736	8.13523
Vapb	6.44255	5.90115	8.03342	8.66091
Stx16	5.49878	6.37967	8.33092	8.33251
Npepl1	6.80143	6.73838	7.04439	6.96114
Gnas	7.37142	7.37098	9.98726	10.8443
Gm20721	7.79495	7.46993	2.32193	4.12762
Nelfcd	5.24211	4.61499	6.55459	7.05353
Ctsz	6.17468	6.16016	5.42626	5.87478
Atp5e	4.67608	4.61499	12.0785	12.0203
Prelid3b	7.28316	7.37098	5.97728	5.65648
Edn3	6.35867	7.26473	0	3.20788
Gm14399	3.73144	0	4.32193	0
Gm4631	3.06513	3.67269	4.90689	4.6848
Zfp968	5.41819	7.02543	3.70044	4.12762
Gm6710	6.66839	5.58525	5.45943	3.20788
Zfp973	6.55989	7.02543	4.85798	4.6848
Gm14305	6.80143	7.15004	5.9542	6.64211
Gm14295	10.709	11.0633	5.08746	5.65648
Gm14296	7.5895	8.01988	7.13955	6.75647
Gm14410	7.4136	7.26473	2.80735	4.12762
Gm14418	1.7893	5.58525	5.45943	4.6848
Zfp970	13.2804	12.4976	3.16993	4.6848
Gm14403	5.64759	8.20364	4.52356	5.08575
Gm14322	8.28989	9.25768	3.32193	3.20788
Gm14325	6.80143	6.73838	5.45943	4.6848
Gm14327	10.3005	10.2426	2	0
Gm14326	6.31483	4.61499	5.24793	4.12762
Zfp971	9.9491	9.82326	4.70044	0
Zfp931	9.14463	9.22971	6.44294	7.22225
Fam217b	8.49043	9.0171	5.45943	6.86243
Cdh4	5.49878	9.08111	7.77479	8.09232
Taf4	9.10012	9.46382	5.9542	5.39915
4921531C22Rik	9.31566	10.2426	6.40939	5.87478
Lsm14b	8.7917	8.08377	7.94251	7.22225
Psma7	7.69588	8.01988	10.6528	10.3012
Ss18l1	4.53034	3.67269	6.06609	6.23188
Mtg2	8.2203	7.73161	7.13955	6.96114
Osbpl2	5.24211	6.37967	6.58496	6.51789
Adrm1	3.43641	5.18019	7.32193	7.51
Lama5	8.5765	8.87987	2.32193	4.12762
Rps21	8.35628	8.36661	12.7875	13.0748
Cables2	1.7893	5.18019	5.2854	4.6848
Mrgbp	6.17468	5.90115	7.17991	6.86243
Ogfr	6.26961	6.16016	6.02237	5.39915
Col9a3	3.06513	8.20364	4.24793	4.6848
Dido1	7.94631	8.36661	8.30378	8.09232
Gid8	10.9212	10.5101	7.91886	7.63487
Ythdf1	6.83286	7.02543	7.41785	8.09232
Arfgap1	11.5743	10.8318	6.70044	6.51789
Col20a1	6.12477	6.16016	5.35755	6.23188
Chrna4	7.39266	7.64955	1	0
Ppdpf	8.14718	8.14495	9.0607	9.68823
Helz2	6.07306	0	2	0
Gmeb2	12.6012	11.1702	6.2854	5.65648
Stmn3	9.06084	9.17209	9.76984	10.0213
Rtel1	6.80143	5.18019	5.72792	6.86243
Arfrp1	2.56388	5.58525	8.03892	7.80398
Zgpat	5.78247	7.02543	6.65821	7.22225
Zbtb46	8.10918	8.80603	3.70044	4.12762
Tpd52l2	6.17468	6.16016	7.90087	7.85622
Dnajc5	9.73291	9.28512	8.18982	7.95534
Uckl1	10.353	9.38992	7.14975	7.80398
Uckl1os	3.43641	0	5.08746	4.12762
Zfp512b	7.9606	6.88903	6.16993	6.23188
Prpf6	6.59697	4.61499	8.56224	8.66091
Samd10	7.88766	7.88293	6.40939	6.64211
Tcea2	8.70943	6.37967	4.85798	5.87478
Rgs19	6.48274	5.58525	2	0
Myt1	8.30117	0	7.13955	7.05353
Pcmtd2	9.21788	9.25768	9.40301	9.29286
Polr3k	7.51396	8.55871	7.3837	7.63487
Gm17308	5.7166	6.88903	2	0
2700069I18Rik	9.0408	9.33847	2.80735	3.20788
Zfhx4	5.96375	6.37967	6.70044	7.22225
Pex2	6.59697	7.15004	7.30378	7.22225
Gm8797	7.53322	7.46993	4.75489	4.12762
Gm37350	8.49043	7.95303	1	4.6848
Pkia	7.69588	8.01988	6.6865	7.80398
Zc2hc1a	7.79495	8.64595	7.29462	7.51
Stmn2	5.04151	6.57014	4.90689	0
Hey1	8.8543	8.68767	4.24793	4.6848
Mrps28	6.48274	7.56253	7.82018	8.09232
Tpd52	1.7893	0	7.56986	9.27378
Zbtb10	3.97626	5.18019	5.93074	6.96114
Zfp704	6.35867	6.57014	9.57175	7.22225
Pag1	8.8389	8.76765	5.9542	7.22225
Fabp5	7.82652	8.55871	8.30378	9.15369
Impa1	4.18549	0	7.74147	7.63487
Zfand1	7.90254	8.01988	7.64386	8.09232
Chmp4c	5.49878	5.90115	0	3.20788
Snx16	8.70943	8.36661	7.79442	8.21741
Gm2464	3.06513	3.67269	5.08746	6.75647
Ralyl	10.3638	10.6747	8.68299	10.2435
Lrrcc1	6.98048	7.95303	8.08746	7.90663
E2f5	4.80845	5.90115	7.88264	8.47296
Rbis	6.48274	6.88903	9.12928	8.87859
Car13	7.84205	6.88903	4.70044	5.87478
Car3	6.26961	5.58525	9.58496	9.11133
Car2	6.12477	6.57014	6.04439	6.75647
Ythdf3	3.06513	0	8.36632	8.66091
Bhlhe22	8.43006	9.57914	2.80735	0
Cyp7b1	8.90693	9.72651	7.57743	7.80398
Armc1	2.56388	0	8.45533	8.04809
Mtfr1	7.49444	7.46993	6.47573	6.51789
Pde7a	8.99985	8.984	6.6865	7.14035
Dnajc5b	8.17196	7.95303	11.2697	11.2132
Cp	7.03555	6.57014	6.9542	7.05353
Hps3	4.18549	5.18019	6.40939	7.44326
Hltf	4.80845	7.37098	7.34873	7.22225
Gyg	3.06513	5.18019	6.2854	7.14035
Gm43672	4.36819	5.90115	5.80735	8.04809
Tbl1xr1	6.89373	7.26473	8.29921	9.31169
Naaladl2	5.24211	4.61499	5.70044	4.12762
Nlgn1	7.76268	8.51303	5.58496	4.12762
Ect2	8.60408	8.72821	7.57743	8.2568
Nceh1	2.56388	4.61499	10.2192	9.29286
Fndc3b	8.61316	9.0171	5.08746	4.6848
Pld1	10.2432	9.25768	2.58496	3.20788
Tnik	13.3284	10.9985	6.88264	6.51789
Eif5a2	7.16466	7.02543	4.85798	5.87478
Gm32950	5.7166	4.61499	2.80735	5.39915
Rpl22l1	5.33284	5.18019	11.6506	11.9913
Mynn	6.31483	6.88903	7.81378	7.74979
Lrrc34	8.30117	9.99923	7.41785	7.80398
Sec62	7.88766	8.20364	10.4625	10.4866
Gpr160	7.87261	8.14495	1	0
Phc3	5.84546	0	8.09276	8.00246
Prkci	7.26023	7.88293	4.70044	4.6848
Skil	4.67608	4.61499	7.9542	7.44326
Cldn11	7.00828	7.37098	3	4.12762
Slc7a14	9.42281	8.95012	7.56224	6.86243
Zmat3	8.66646	9.11208	7.76818	9.38464
Pik3ca	3.97626	4.61499	8.32643	8.97623
Zfp639	7.53322	8.31431	7.62936	8.43911
Mfn1	4.80845	7.15004	7.49185	7.95534
Gnb4	7.47465	6.16016	2	4.6848
Actl6a	9.15088	9.4396	7.53138	8.04809
Mrpl47	6.48274	6.88903	6.65821	6.23188
Ndufb5	7.32796	8.68767	11.0741	10.6509
Pex5l	7.55222	7.26473	8.99718	9.38464
Ttc14	5.41819	0	9.71425	9.67375
Ccdc39	9.29324	9.74639	10.6457	10.4783
Fxr1	12.4959	12.6212	10.5265	10.3566
Dnajc19	1.7893	3.67269	9.11634	8.63123
Sox2ot	6.86362	7.56253	2.58496	7.14035
Sox2	5.24211	7.37098	5.04439	11.4483
Atp11b	7.30574	7.15004	7.02237	7.29974
Dcun1d1	9.68636	10.1561	7.89482	7.80398
Gm15952	6.80143	7.02543	5.42626	5.39915
Mccc1	3.06513	4.61499	6.32193	4.6848
Acad9	4.53034	4.61499	6.67243	6.51789
Zfp267	6.48274	6.88903	7.02237	7.63487
Anxa5	3.06513	5.18019	10.2204	12.6446
Exosc9	6.80143	7.02543	5.9542	7.14035
Ccna2	7.03555	7.26473	3.32193	5.08575
Bbs7	10.3421	9.6228	7.31288	7.37328
4932438A13Rik	0	0	9.47978	9.40231
Cetn4	5.04151	7.80925	8.44708	8.63123
Bbs12	9.51288	9.5568	5.52356	5.87478
Fgf2	9.87555	9.68592	3.80735	4.12762
Nudt6	5.5751	5.58525	5.04439	0
Spata5	5.49878	5.18019	6.52356	6.86243
Spry1	3.06513	6.57014	6.33985	5.39915
Ankrd50	10.2693	9.80442	6.91886	6.38196
Fat4	11.8038	11.7985	4	4.12762
Intu	9.10656	9.36443	8.59246	8.43911
Hspa4l	7.53322	7.15004	10.749	10.9137
Plk4	6.59697	7.88293	5.20945	5.65648
Mfsd8	6.95214	5.90115	6.32193	4.6848
Abhd18	6.70282	8.14495	7.13955	6.75647
Larp1b	7.08859	7.64955	7.5157	7.51
Pgrmc2	8.38836	8.80603	9.44087	8.92823
Jade1	4.18549	6.73838	8.75154	8.77385
Sclt1	6.63312	6.73838	9.07682	9.04536
D3Ertd751e	2.56388	0	8.09803	8.09232
Pcdh10	3.43641	6.88903	5.67243	0
Pcdh18	5.33284	5.18019	1	0
Slc7a11	2.56388	3.67269	7.07682	6.06435
Noct	1.7893	0	4	4.6848
Elf2	7.74627	7.26473	8.43045	7.69347
Ndufc1	9.78204	10.0481	11.2796	11.2575
Naa15	9.06084	10.3242	8.07682	8.21741
Rab33b	7.16466	8.01988	6.12928	6.38196
Setd7	10.1527	10.2426	7.60733	7.57378
5031434O11Rik	7.60778	8.31431	3.80735	4.6848
Maml3	7.60778	7.56253	5.45943	6.23188
Foxo1	7.57098	8.01988	5.35755	6.75647
Cog6	7.06231	7.73161	7.24793	7.29974
Lhfp	7.82652	8.14495	3.80735	3.20788
Nhlrc3	7.28316	7.15004	4.75489	5.65648
Proser1	4.67608	4.61499	7.02237	6.96114
Frem2	10.1434	9.9314	1	0
Ufm1	7.66128	7.46993	8.41785	8.56999
Supt20	8.90693	10.2426	8.29462	8.47296
Exosc8	5.5751	4.61499	7.69349	7.37328
Alg5	10.353	10.6953	7.12928	7.22225
Smad9	7.39266	7.73161	5.75489	3.20788
Rfxap	7.94631	7.37098	7.33092	6.96114
Spg20	10.599	10.4386	7.45121	8.40444
Dclk1	8.10918	6.88903	4.16993	4.6848
Nbea	1.7893	0	9.02514	8.95243
Tm4sf1	8.0569	8.64595	5.52356	5.39915
Wwtr1	9.88308	9.96571	3.80735	4.12762
Commd2	7.21323	7.15004	8.09276	7.85622
Rnf13	8.28989	7.15004	8.66888	8.33251
Pfn2	8.45046	8.76765	8.30378	8.09232
Tsc22d2	7.18915	7.02543	7	7.14035
Serp1	7.87261	7.73161	8.20457	8.68998
Eif2a	7.76268	8.26003	7.59246	7.51
Selenot	5.04151	5.18019	8.36632	8.40444
Siah2	5.96375	5.18019	5.08746	7.14035
Mindy4b-ps	11.9974	11.0474	10.2095	10.7439
Clrn1	5.7166	5.90115	9.32643	8.90362
Gm43570	9.39149	9.66518	3.45943	5.08575
Med12l	10.982	10.7257	7.06609	6.86243
P2ry14	7.13974	6.57014	4.58496	3.20788
Igsf10	8.9577	8.72821	2.80735	0
Mbnl1	5.04151	3.67269	9.09276	9.81242
P2ry1	6.66839	7.15004	1.58496	4.12762
Rap2b	8.97189	9.04946	3.32193	0
9330121J05Rik	3.06513	3.67269	1	0
Arhgef26	12.4904	12.9366	3.70044	4.6848
Dhx36	7.11439	6.16016	9.40727	9.73083
Mme	8.7917	8.31431	5.70044	5.08575
Strit1	7.47465	7.46993	5.04439	0
Plch1	7.97476	7.80925	8.633	9.02268
E130311K13Rik	7.4136	7.15004	6.45943	7.51
Slc33a1	6.35867	5.90115	6.56986	6.51789
Gmps	9.16329	9.20119	8.49586	7.90663
Kcnab1	7.32796	7.95303	11.4497	7.90663
Ssr3	3.43641	9.4396	9.61102	8.90362
Tiparp	10.5852	10.4984	7.35755	7.63487
Lekr1	9.45347	9.91393	8.29002	8.36893
Ccnl1	6.22292	7.80925	8.49586	8.68998
Gm37305	9.02728	9.08111	5	4.12762
Veph1	8.64006	8.46586	10.4533	10.0992
Ptx3	10.3584	7.64955	2	3.20788
Rsrc1	6.73645	7.26473	8.40088	8.04809
Mlf1	7.5895	7.95303	10.6138	11.3006
Gfm1	3.73144	4.61499	6.2854	5.87478
Mfsd1	7.88766	7.46993	7.89482	8.00246
Schip1	7.69588	6.73838	7.36632	7.51
Ift80	4.36819	4.61499	8.98014	8.43911
Smc4	9.62035	9.98257	7	7.29974
Trim59	7.84205	8.68767	3.32193	0
Kpna4	7.76268	8.01988	8.65105	9.13266
Ppm1l	7.08859	6.57014	6.6865	7.51
B3galnt1	5.84546	7.15004	4.9542	6.75647
Nmd3	8.01642	7.88293	7.44294	6.64211
Otol1	7.34985	7.37098	5.35755	7.29974
Slitrk3	5.84546	4.61499	0	0
Bche	6.01944	6.57014	4.58496	5.08575
Zbbx	5.04151	6.16016	8.77149	8.63123
Pdcd10	6.07306	4.61499	8.64024	8.2568
Serpini1	8.34542	7.95303	3.90689	0
Gm29133	5.14529	6.73838	5.24793	7.14035
Golim4	7.5895	7.56253	7.2384	7.57378
Rapgef2	8.15962	8.31431	6.97728	7.57378
Fnip2	8.37775	7.95303	5.90689	6.51789
Ppid	6.92323	7.37098	9.31967	8.99964
Etfdh	6.17468	5.90115	6.49185	6.38196
4930579G24Rik	9.72456	10.1108	3.90689	4.6848
Gria2	7.21323	7.46993	5.08746	5.87478
Glrb	6.83286	8.01988	6.76818	7.14035
Pdgfc	7.88766	8.36661	2.58496	0
Ctso	8.04353	8.46586	2.80735	4.12762
Gucy1b1	3.06513	6.37967	3	4.12762
Map9	5.41819	6.88903	10.3837	10.1628
Rbm46	4.92968	5.58525	1	0
Plrg1	7.21323	7.26473	6.80735	6.96114
Sfrp2	3.97626	7.15004	1	0
Gm26771	7.21323	7.37098	0	3.20788
Tlr2	7.45458	6.16016	1	0
Tmem131l	7.94631	7.80925	5.70044	6.96114
[truncated: 14,816 more rows]
