# Supplementary material for: Molecular and Cellular Hallmarks of Age‐Related Vestibular Hair Cell Degeneration
Source: Adv Sci (Weinh). 2026 Jun 26:e76340. Online ahead of print. doi: 10.1002/advs.76340 (PMC13337082; doi:10.1002/advs.76340)
Supplement: Supplementary file 3 — Supporting File 3: advs76340‐sup‐0003‐Table S2.xlsx. [file ADVS-9999-e76340-s002.xlsx]

## Sheet: SASP
	Cellular Senescence and SASP
	Genes	Role in aging	Overall interpretation	References
	Shared upregulated: Trp53, Atm, Casp2, Casp9, Ercc6, Brca2, Rad9a, Xpa, Polb, Cdkn2d, Ep300, Pml, Rpl26, Hnrnpk, Atad5, Pias4, Tpt1, Rps3, Suv39h1, Sirt1, Pten, Zmpste24, Tbx2, Bcl2l12, Mif, Eef1e1, Ybx1, Morc3, Akt3, Ypel3, Zfp277, Bok, Zfp13, Ier3, Hip1r, Arrb2, Bbc3, Pla2g6, Triap1, Ggct, Ghitm, Fam162a, Bcl2, Bcl2l2, Bnip3, Prkn, Dnm1l, Vps35, Ccar2, Mtch2, Bcl2l11, Ppm1k, Rhot1, Aifm2, Casp9…	p53-mediated DNA damage response (DDR): Upregulation of DDR core regulators, including Trp53, Atm, p53 co-regulators such as Cdkn2d, Ep300, Pml, Rpl26, Hnrnpk, Pias4, and Tpt1; DNA repair factors including Brca2, Rad9a, Xpa, Polb, Ercc6, Rps3, and pro-apoptotic genes such as Casp2 and Casp9, indicates sustained DDR and genotoxic stress, which are central to senescence-like state in the aged HCs (…		Ajoolabady A, Pratico D, Bahijri S, Tuomilehto J, Uversky VN, Ren J. Hallmarks of cellular senescence: biology, mechanisms, regulations. Exp Mol Med. 2025 Jul;57(7):1482-1491. doi: 10.1038/s12276-025-01480-7. Epub 2025 Jul 10. PMID: 40634753; PMCID: PMC12322015. Wang B, Han J, Elisseeff JH, Demaria M. The senescence-associated secretory phenotype and its physiological and pathological implication…
		SASP related chromatin remodeling : Zmpste24 (a regulator of lamin A maturation), Suv39h1 (which mediates senescence-associated heterochromatic foci formation), Zfp277 (which modulates the Ink4a/Arf locus), Morc3 (associated with PML nuclear bodies and regulated p53 activation), as well as Ypel3, and Eef1e1, contribute to nuclear-lamina integrity, chromatin remodeling, and p53-dependent cell-cycl…		Vaziri H, Dessain SK, Ng Eaton E, Imai SI, Frye RA, Pandita TK, Guarente L, Weinberg RA. hSIR2(SIRT1) functions as an NAD-dependent p53 deacetylase. Cell. 2001 Oct 19;107(2):149-59. doi: 10.1016/s0092-8674(01)00527-x. PMID: 11672523. Xia W, Zhang F, Xie C, Jiang M, Hou M. (2015) Macrophage migration inhibitory factor confers resistance to senescence through CD74-dependent AMPK-FOXO3a signaling in…
		Mitochondrial intrinsic apoptosis (OMM permeabilization & cytochrome-c release), Mitochondrial dysfunction, fragmentation: Upregulation of genes associated with pro-apoptotic Bcl-2 family and mitochondria-associated death genes such as Bok, Bbc3, Bnip3, Bcl2l11, Fam162a, Ppif, Mtch2, and Casp9, promotes mitochondrial outer membrane permeabilization, cytochrome c release and caspase activation. In…		Cory, S. and Adams, J. M. (2002). The BCL2 family: regulators of the cellular life-or-death switch. Nature Reviews Cancer, 2(9), 647–656. Youle, R. J. and Strasser, A. (2008). The BCL-2 protein family: opposing activities that mediate cell death. Nature Reviews Molecular Cell Biology, 9(1), 47–59. Lee, E. F. and Dewson, G. (2004). The BCL-2 family and the regulation of mitochondrial outer membran…
		SASP, Inflammaging: Upregulation of Nfkb1, along with genes related to stress-responsive kinases (Mapk1, Mapk3), cytokines/chemokines/receptors (Il16, Ccl5, Cxcl12, Cx3cr1), and innate immune sensors/regulators (Nod2, B2m, Lrrk2), indicates activation of pro-inflmmatory and innate pathways, as well as SASP-mediated recruitment, retention, and phagocytic remodeling of immune cells (Cd47) (Ajoolaba…		Wang B, Han J, Elisseeff JH, Demaria M. (2024) The senescence-associated secretory phenotype and its physiological and pathological implications. Nat Rev Mol Cell Biol. 2024 Dec;25(12):958-978. doi: 10.1038/s41580-024-00727-x. Epub 2024 Apr 23. PMID: 38654098. Shen L, Chen Y, Cheng J, Yuan S, Zhou S, Yan W, Liu J, Luo A, Wang S. (2019) CCL5 secreted by senescent theca-interstitial cells inhibits …
	Upregulated in cHC: Cxcr2, Cx3cl1, Ccr5, Ackr3, Il1b, Il18, Il33, Il17d, Il17rb, Il17rc, Tgfb1, C3, Grn, Mdk, Tlr2, Tlr3, Tlr4, Zbp1, Ager, Trem2, Csf1r, Fcgr3, Cd200, Cd44, Traf3ip2, Map3k8, Syk, Lyn, Gpsm3, Stap1, Hipk2, Nuak1, Dyrk2, Stat3, Bcl3, Bcl6, Ets1, E2f1, Twist1, Nr1d1, Kdm1a, Hif1a, Rbl1, Cdkn1a, Cdk6, Casp8, Casp6, Casp12, Gsdmd, Bid, Bad, Hrk, Moap1, Pawr, Cdip1, Mcl1, Bcl2l1, Tmem…	Among the genes uniquely upregulated in cHCs and vHCs, many are associated with SASP-mediated inflammation. While we noted the induction of several inflammatory SASP-related genes in vHCs (Rela, Ikbkb, Nfkbia, Nfkbiz, Myd88, Ticam1, Jak2, Stat5b, Smad3, Mapk14, Mapk13, Map3k7, Pycard, Ripk1, Ctss, Adam8, Il4ra), cHCs exhbited a stronger and more coordinated upregulation of additional genes relate…		Seicol, BJ, Lin, S, and Xie, R. (2022) Age-Related Hearing Loss Is Accompanied by Chronic Inflammation in the Cochlea and the Cochlear Nucleus. Front. Aging Neurosci. 14:846804. doi: 10.3389/fnagi.2022.846804 Chien Y, Scuoppo C, Wang X, Fang X, Balgley B, Bolden JE, Premsrirut P, Luo W, Chicas A, Lee CS, Kogan SC, Lowe SW. Control of the senescence-associated secretory phenotype by NF-κB promotes…

## Sheet: Oxidative stress
	Oxidative stress response
	Genes	Role in aging	Overall interpretation	References
	Shared upregulated: Cox7a1, Lrrk2, Mt3, Slc7a11, Ppargc1a, Cyp1b1, Sesn2, Aifm2, Bnip3, Aqp1, Cygb, Slc11a2, Gpx7, Glrx, Prkd1, Nqo1, Zc3h12a, Pex12, Foxo4, Mapk7, Pml, Selenos, Pex2, Iscu, Prdx3, Prdx1, Prkn, Trap1, Trp53, Nfe2l2, Mt-Nd3, Ppif, Nos3, Sdhd, Fyn, Mapk9, Ep300, Pex13, Map2k4, Mtch2, Sirt2, Sod1, Mt-Co3, Ndufaf1, Pyroxd1, Hspa8, Cox7c, Atm, Smpd3, Pjvk, Sirt1, Pnpla8, Tsc1, Ncoa7, P…	We noted a broad upregulation of many genes associated with oxidative phosphorylation process and ETC components, including Complex I (Iscu, Mt-Nd3, Ndufaf1, Ndufa7, Ndufa11, Ndufa12, Ndufv3, Ndufs8), Complex II (Sdhc, Sdhd), Complex III (Uqcrc2, Uqcrb, Uqcr10, Uqcr11, Uqcrh, Uqcrq), Complex IV (Cox7a1, Mt-Co3, Cox7c, Cox5b, Cycs), ATP-synthesis coupling (Mtch2, Ndufa12, Ndufv3). However, we also…	Overall, these gene signatures suggest that both old cochlear and vestibular HCs experience a ROS overload, causing oxidative damage while also upregulating various compensatory damage repair, quality control, and survival mechanisms. This is indicative of loss of mitochondrial fidelity and ETC integrity, resulting in mitochondrial dysfunction. This may lead to mitochondrial 'vicious cycle' leadi…	Fujimoto C, Yamasoba T. (2014) Oxidative stresses and mitochondrial dysfunction in age-related hearing loss. Oxid Med Cell Longev. 2014;2014:582849. doi: 10.1155/2014/582849. Epub 2014 Jul 3. PMID: 25110550; PMCID: PMC4106174. Patergnani S, Bouhamida E, Leo S, Pinton P, Rimessi A. (2021) Mitochondrial Oxidative Stress and "Mito-Inflammation": Actors in the Diseases. Biomedicines. 2021 Feb 20;9(2)…
	Upregulated in cHC: Fbln5, Prr5l, Cox4i2, Mpo, Sod3, Gch1, Mmp2, Gpx8, Stk26, Cdk1, Sphk1, Met, Ednra, Pdgfd, Hspb1, Fos,Slc4a11, Capn1, Msra, Bid, Axl, Scly, Klf4, Gpr37,Klf2, Atg7, Pdgfrb, Plekha1, Src, Cox6a2, Dapk1, Gsr, Vrk2, Map1lc3a, Eif2s1, Pawr, Cst3, Nr4a2, Slc25a14, Ankzf1, Prkcd, Hsph1, Aif1, Ect2, Sin3a, Pam, Romo1, Hdac2, Fads2, Cul1, Rack1, Abl2, Mt-Nd6, Apex1, Pycr2, Hsf1, Pex10, …	Among the genes uniquely upregulated in cHCs, we identified genes involved in extracellular ROS and protein oxidation repair (Msrs, Sod3, Mpo, Gch1, Gpx8, Gsr, Oxr1, Romo1, Fads2, Pycr2, Pex10), and stress-responsive transcription factors (Foxo3, Hif1a, Klf2, Nr4a2, Fos, Sin3a). Along with hypoxia-inducible factor Hif1a, we noted that cHC uniquely increased the expression of hypoxia adaptive resp…		Chung JW, Shin JE, Han KW, Ahn JH, Kim YJ, Park JW, So HS. Up-regulation of hypoxia-inducible factor-1 alpha by cobalt chloride prevents hearing loss in noise-exposed mice. Environ Toxicol Pharmacol. 2011 Jan;31(1):153-9. doi: 10.1016/j.etap.2010.10.002. Epub 2010 Oct 16. PMID: 21787680. Pajuelo Reguera D, Čunátová K, Vrbacký M, Pecinová A, Houštěk J, Mráček T, Pecina P. Cytochrome c Oxidase Subu…

## Sheet: Autophagy
	Autophagy
	Genes	Role in aging	Overall interpretation	References
	Shared upregulated: Irgm1, Lrrk2, Slc7a5, Usp13, Vps25, Iigp1, Nod2, Optn, Sesn2, Snx30, Bnip3, Bcl2l11, Traf6, Rab33b, Foxk1, Hspb8, Prkd1, Mtm1, Atg4b, Myo5a, Cptp, Rnf213, Zc3h12a, Pex12, Bcl2, Smcr8, Srebf1, Scoc, Atg4c, Sbf2, Ap5z1, Ubqln2, Npc1, Trim13, Pex2, Irgm2, Stk38l, Sh3glb1, Fbxl4, Rnf185, Prkn, Vps51, Rab19, Ufl1, Trp53, Rab39b, Vps16, Tomm7, Poldip2, Pikfyve, C9orf72, Rnf166, Yod1…	We noted an upregulation of genes related to negative regulators of mTOR pathway (Tsc1, Depdc5, Nprl2, Nprl3, Rragb, Rrag), core autophagy machinery (Atg16l1, Atg4b, Atg4c, Sh3glb1, Fnbp1l, Map2k1, Wdr45b), mitophagy (Prkn, Bnip3, Dnm1l, Vdac1, Tomm7, Fbxl4, Nipsnap2, Oma1), autophagosome-lysosome fusion, lysosomal biogenesis and repair, membrane trafficking (Irgm1, Irgm2, Scarb2, Atp6v0a1, Mcoln…	Taken together, these gene expression signatures suggest that both cochlear and vestibular HCs are actively attempting to clear the defective cellular organelles, protein aggregates, and other components. This is consistent with the elevated oxidative and genotoxic stress observed in senescence/SASP and oxidative stress gene signatures. Loss of mitochondrial fidelity and ETC integrity lead to mit…	Rubinsztein DC, Mariño G, Kroemer G. Autophagy and aging. Cell. 2011 Sep 2;146(5):682-95. doi: 10.1016/j.cell.2011.07.030. PMID: 21884931. Ding X, Zhu C, Wang W, Li M, Ma C, Gao B. SIRT1 is a regulator of autophagy: Implications for the progression and treatment of myocardial ischemia-reperfusion. Pharmacol Res. 2024 Jan;199:106957. doi: 10.1016/j.phrs.2023.106957. Epub 2023 Oct 10. PMID: 3782085…
	Genes upregulated in cHC: Ulk1, Atg10, Atg7, Atg4a, Atg5, Atg12, Map1lc3a, Map1lc3b, Gabarap, Sqstm1, Fundc2, Tecpr1, Lgals8, Znrf1, Trp53inp2, Bag3, Bcas3, Bid, Tfeb, Hif1a, Foxo3, Deptor, Camkk2, Eif2ak1, Eif2s1, Chuk, Stat3, Mapk15, Chmp4c, Chmp3, Chmp5, Vps37b, Vps4b, Vamp8, Stam2, Wdr81, Wdfy4, Cul1, Chmp4c, Chmp3, Chmp5, Vps37b, Vps4b, Vamp8, Stam2, Wdr81, Wdfy4, Cul1, Ulk1, Bid, Hk2, Phb2,…	In cHCs, we observed the unique upregulation of master transcriptional activator of autophagy and lysosomal genes (Tfeb), along with genes associated with stress-induced upstream regulators of autophagy, including hypoxia-mediated, inflammation-mediated, oxidative stress-mediated, metabolic stress-mediated, and integrated stress response (Hif1a, Foxo3, Deptor, Camkk2, Eif2ak1, Eif2s1, Chuk, Stat3…		Youn CK, Jun Y, Jo ER, Cho SI. Age-Related Hearing Loss in C57BL/6J Mice Is Associated with Mitophagy Impairment in the Central Auditory System. Int J Mol Sci. 2020 Sep 29;21(19):7202. doi: 10.3390/ijms21197202. PMID: 33003463; PMCID: PMC7584026. Chauhan S, Goodwin JG, Chauhan S, Manyam G, Wang J, Kamat AM, Boyd DD. ZKSCAN3 is a master transcriptional repressor of autophagy. Mol Cell. 2013 Apr 11…
				\

## Sheet: Proteostasis
	Proteostasis
	Genes	Role in aging	Overall interpretation	References
	Shared upregulated: Dnajb13, Dnaja3, Dnajb3, Dnajb12, Hspa8, Cryab, Hspb8, Tcp1, Ptges3, Trap1, Eif2ak3, Atf4, Atf6b, Xbp1, Creb3, Sdf2, Selenos, Serp1, Tram1, Canx, Derl2, Derl3, Edem1, Jkamp, Pdcl3, Pofut2, Epg5, Tmbim4, Wfs1, Pmp22, Scg5, Nacad, Atad3a, Trap1, Optn, Prkn, Epg5, Fbxo6, Ube2w, Prkn, Ufl1, Vbp1, Yod1, Ube4b, Ufd1, Vcp, Tor1a, Dnlz, Herpud2, Ube2j2 Shared downregulation: Ddit3, Dn…	We observed the upregulation of genes that are associated with heat shock factors/co-chaperones (Dnajb13, Dnaja3, Dnajb3, Dnajb12, Hspa8, Cryab, Hspb8, Tcp1, Ptges3, Trap1), ER mediated unfolded-protein response (UPR) and ER associated degradation (ERAD) factors (Eif2ak3, Atf4, Atf6b, Xbp1, Creb3, Sdf2, Selenos, Serp1, Tram1, Canx, Derl2, Derl3, Edem1, Jkamp, Pdcl3, Pofut2, Epg5, Tmbim4, Wfs1, Pm…	Overall, these gene signatures are indicative of increased accumulation of unfolded/misfolded proteins resulting in activation of multilevel UPR response and other protein quality control mechanisms in ER, mitochondria, and cytosol in both cHCs and vHCs. Similar to other aging pathways, overall gene signatures suggest dysregulated proteostasis. Moreover, we observed a broad upregulation of many g…	Wang W, Sun Y, Chen S, Zhou X, Wu X, Kong W, Kong W. Impaired unfolded protein response in the degeneration of cochlea cells in a mouse model of age-related hearing loss. Exp Gerontol. 2015 Oct;70:61-70. doi: 10.1016/j.exger.2015.07.003. Epub 2015 Jul 12. PMID: 26173054. Li G, Yang H, Zhang P, Guo Y, Yuan L, Xu S, Yuan Y, Xiong H and Yin H (2024) Insights into the molecular underlying mechanisms …
	Genes upregulated in cHC:Hspa1a, Hspa1b, Hspb1, Hspb2, Hsp90aa1, Hsp90ab1, Hsph1, Serpinh1, Hspe1, Hsbp1, Hsbp1l1, Dnajb1, Dnajb2, Bag3, Ahsa1, St13, Cdc37, Hypk, Cct2, Cct3, Cct4, Cct5, Cct6a, Cct6b, Cct7, Cct8, Pfdn1, Hspe1-Rs1, Naca, Casp12, Daxx, Pik3r1, Eif2s1, Creb3l4, Crebrf, Hsf1, Tomm7 Genes upregulated in vHC: Grpel2, Hspb6, Ermp1, Mfn2, Syvn1, Pdcl, Sdf2l1, Ficd, Uggt2, Herpud1, Hspa13…	In cHCs, we noted a unique upregulation of many genes related to heat-shock chaperones (Hspa1a, Hspa1b, Hspb1, Hspb2, Hsp90aa1, Hsp90ab1, Hsph1, Serpinh1, Hspe1, Hsbp1, Hsbp1l1), co-chaperones/aggrephagy receptors (Dnajb1, Dnajb2, Bag3, Ahsa1, St13, Cdc37, Hypk, Cct2, Cct3, Cct4, Cct5, Cct6a, Cct6b, Cct7, Cct8, Pfdn1, Hspe1-Rs1, Naca), mitochondrial proteostasis (Clpx), and ER stress/apoptosis re…		Brown MK, Naidoo N. The endoplasmic reticulum stress response in aging and age-related diseases. Front Physiol. 2012 Jul 16;3:263. doi: 10.3389/fphys.2012.00263. PMID: 22934019; PMCID: PMC3429039.

## Sheet: DNA damage
	DNA damage response and repair
	Genes	Role in aging	Overall interpretation	References
	Shared upregulated: Brca2, Rad51c, Rad21, Rad50, Rad52, Rad9a, Rad9b, Rad17, Rad51c, Xrcc2, Xrcc4, Xrcc5, Xpa, Ercc1, Ercc2, Ercc6, Ercc8, Ddb2, Lig1, Nhej1, Wrnip1, Polb, Primpol, Pole3, Polg, Polg2, Rpa1, Rpa2, Rpa3, Rrm1, Rrm2b, Usp1, Usp28, Usp45, Usp22, Usp9x, Usp28, Tdp2, Tdp1, Endov, Neil2, Smug1, Ung, Mpg, Atrx, Atm, Mdm2, Trp53, Taf9, Foxm1, Foxo4, Ctc1, Tonsl, Slf1, Smc5, Smc6, Cdk7, Cd…	We observed a shared upregulation of genes related to DDR and repair mechanisms encompassing; DDR (Trp53, Atm, Atrx, Rad17, Rad9a, Rad9b, Parp1, Parp3, Clspn, Taok1, Cdc14b, Skil, Sprtn, Nabp1, Nabp2), homologous-recombination repair (HR) (Brca2, Rad51c, Rad21, Rad50, Rad52, Xrcc2, Palb2, Rbbp8, Abraxas1, Clspn, Tonsl, Slf1, Smc5, Smc6, Atad5, Smarcal1, Dclre1a, Dclre1b, Eme2, Slx1b, Zcwpw1), non…	Overall, these gene signatures show that both cHCs and vHCs are experiencing heavy genotoxic stress, characterized by increased checkpoint signaling, replication fork failure, increased double-stranded breaks, transcription-stalling lesions, oxidative and alkylation damage, fork remodeling, and chromatin ubiquitination at break sites. These gene signatures fit well with the increased oxidative st…	Jackson SP, Bartek J. The DNA-damage response in human biology and disease. Nature. 2009 Oct 22;461(7267):1071-8. doi: 10.1038/nature08467. PMID: 19847258; PMCID: PMC2906700. Ciccia A, Elledge SJ. The DNA damage response: making it safe to play with knives. Mol Cell. 2010 Oct 22;40(2):179-204. doi: 10.1016/j.molcel.2010.09.019. PMID: 20965415; PMCID: PMC2988877. Zeman MK, Cimprich KA. Causes and …
	Genes upregulated in cHC: Rad51, Rad51b, Rad54l, Gen1, Slx4, Wrn, Top3a, Rmi1, Zranb3, Exo5, Swi5, Bccip, Fancl, Faap24, Faap100, Shld1, Mad2l2, Dclre1c, Lig4, Polm, Xrcc1, Neil1, Mutyh, Nthl1, Mpg, Apex1, Pnkp, Ercc3, Xpc, Hmgn1, Elof1, Xrn2, Setx, Msh6, Mlh1, Pms1, Pms2, Rhno1, Wdhd1, Dna2, Mcm2, Pola1, Pclaf, Poli, Poln, Pold4, Tmem109, Tti1, Nsmce1, Smc6, Smc3, Smc4, Atmin, Cinp, Top2a, Top3a…	In cHCs, we noted the unique upregulation of many genes related to various repair mechanisms including HR (Rad51, Rad51b, Rad54l, Gen1, Slx4, Wrn, Top3a, Rmi1, Zranb3, Exo5, Swi5, Bccip, Fancl, Faap24, Faap100, Rhno1, Wdhd1, Dna2, Mcm2, Poln, Rad1, Hus1, Zfp830), NHEJ (Dclre1c, Lig4, Prkdc, Polm, Shld1, Mad2l2), NER (Xpc, Neil1, Mutyh, Nthl1, Mpg, Apex1, Pnkp, Xrcc1), MMR (Msh6, Mlh1, Pms1, Pms2)…

## Sheet: Epigenetics
	Hair bundle, HC structure and functions
	Genes	Role in aging	Overall interpretation	References
	Shared upregulated: Suv39h1, Ehmt2, Setdb2, Smyd3, Kat8, Ep300, Hat1, Prmt3, Kdm1b, Hdac3, Sirt1, Sirt2, Smarcd3, Smarcad1, Smarca2, Hells, Vps72, Ing3, Rif1, Rnf2, Bmi1, Pcgf5, Phf19, Cbx3, Tasor, Bahd1, Atf7ip, Zfp445, Mecp2, N6amt1, Zmpste24, H3f3b, H1f0, Nap1l2, Nap1l5, Ssrp1, Rbbp4, Dnajc9, Xist, Tsix, Jpx, Ftx, Rbm15b, Hnrnpk, Hnrnpu, Upf3b, Exosc10, Rrp8, Tut4 Shared downregulation: Smarca…	We observed a shared upregulation of genes related to histone modifiers such as writers (Suv39h1, Ehmt2, Setdb2, Setd5, Smyd3, Kat8, Ep300, Hat1, Prmt3), erasers (Kdm1b, Hdac3, Sirt1, Sirt2), chromatin remodelers (Smarcd3, Smarcad1, Smarca2, Hells), polycomb repression (Rnf2, Bmi1, Pcgf5, Phf19), non-polycomb repression (Cbx3, Tasor, Bahd1, Atf7ip, RBM15B), DNA methylation/methyl-CpG binding/geno…	Loss of global heterochromatin is a hallmark of epigenetic dysregulation during aging. Heterochromatin protects against oxidative damage. Gene signatures related to senescence, oxidative stress, DDR, and repair indicated SAHF, sustained oxidative and genotoxic stress. Thus, taken together, the overall upregulated gene signatures suggest an adaptive upregulation of epigenetic shift towards reinfor…	Wang K, Liu H, Hu Q, Wang L, Liu J, Zheng Z, Zhang W, Ren J, Zhu F, Liu GH. Epigenetic regulation of aging: implications for interventions of aging and diseases. Signal Transduct Target Ther. 2022 Nov 7;7(1):374. doi: 10.1038/s41392-022-01211-8. PMID: 36336680; PMCID: PMC9637765. Kane AE, Sinclair DA. Epigenetic changes during aging and their reprogramming potential. Crit Rev Biochem Mol Biol. 20…
	Genes upregulated in cHC: Smarca1, Smarca5, Baz1a, Rsf1, Hira, Daxx, Chaf1a, Asf1b, Nasp, Nap1l1, Mis18a, Znhit1, Dnmt3b, Tet1, Kat6a, Kat7, Setd2, Kmt2d, Ezh1, Ehmt1, Dpy30, Padi4, Kdm1a, Hdac2, Hdac4, Eed, Scmh1, Phf1, Cbx5, Cbx1, Lrif1, Sgf29, Atad2, Atad2b, Msl2, Sin3a, Lcor, Uhrf1, Apex1, Cggbp1, Airn, Meg3, Mov10, Dicer1, Znfx1, Mecom, Spi1, Bcl6, Prdm16, Sox9, Klf2, Rb1, Mcm2, Wdhd1, Grwd1…	Among the cHC-specific upregulated genes we noted genes related to chromatin/neucleosome remodeling (Smarca1, Smarca5, Baz1a, Rsf1 Daxx, Chaf1a, Asf1b, Nasp, Nap1l1 , Mis18a, Znhit1), histone modifiers (Dnmt3b, Tet1, Kat6a, Kat7, Kmt2d, Ezh1, Ehmt1, Dpy30, Padi4), polycomb/chromatin repression (Kdm1a, Hdac2, Hdac4), DNA methylation maintenance (Uhrf1, Apex1, Cggbp), lnRNAs/RNA mediated epigenetic…

## Sheet: Intercellular communication
	Cell adhesion and intercellular communication
	Genes	Role in aging	Overall interpretation	References
	Shared upregulated: Cdh4, Cdh6, Cdh18, Cdh23, Cldn4, Cldn6, Cldn7, Cldn8, Cldn11, Crb3, Itgb3, Itgb7, Itgav, Itgb2l, Lims1, Tesk2, Sorbs1, Cyth1, Cyth3, Prtn3, Icam4, Jam2, Jam3, Cd46, Cntnap2, Spp1, Tnr, Ccn2, Col16a1, Enpp2, Mxra8, Plpp3, Frmd4b, Mtss1, Nrp1, Ramp2, Yap1, Wwtr1, Rhoa, Cdc42, Rock2, Prkcz, Acvr1, Map3k1, Pten, Srf, Dapk3, Usp53, Pip5k1a, Prkaca, Cav1, Coro1c, Anxa7, Rap2b, Lin7b…	Shared upregulated genes include those involved in cell-cell adhesion (Cdh4, Cdh6, Cdh18, Cdh23, Itgb3, Itgb7, Itgav, Itgb2l, Lims1, Tesk2, Sorbs1, Cyth1, Cyth3, Prtn3), tight-junction and polarity components (Cldn4, Cldn6, Cldn7, Cldn8, Cldn11, Crb3, Lin7b, Lin7c), ECM-cell adhesion (Spp1, Tnr, Ccn2, Col16a1, Enpp2, Mxra8, Plpp3, Frmd4b, Mtss1, Nrp1), actin, cytoskeletal adhesion supporting comp…	Overall, we observed that both cHCs and vHCs exhibit increased age-related transcriptional remodeling of genes associated with cell-cell adhesion, tight junctions, gap junctions, polarity, cell-ECM adhesion, actin cytoskeleton, and intercellular signaling in response to age-related degenerative changes. Many of these genes are implicated in deafness and hearing loss, and some are implicated in ba…	Schwander M, Xiong W, Tokita J, Lelli A, Elledge HM, Kazmierczak P, Sczaniecka A, Kolatkar A, Wiltshire T, Kuhn P, Holt JR, Kachar B, Tarantino L, Müller U. A mouse model for nonsyndromic deafness (DFNB12) links hearing loss to defects in tip links of mechanosensory hair cells. Proc Natl Acad Sci U S A. 2009 Mar 31;106(13):5252-7. doi: 10.1073/pnas.0900691106. Epub 2009 Mar 6. PMID: 19270079; PMC…
	Genes upregulated in cHC: Cdh5, Cdh13, Cdh11, Cdh1, Cdh2, Cdh15, Cdh24, L1cam, Epcam, Ctnnd1, Ctnna2, Pkp4, Jup, Dlg3, Epb41l5, Amot, Amotl1, Frmd4a, Grhl2, Macf1, Cd9, Cd81, Cd177, Fermt1, Fermt2, Itga6, Itga9, Itgb1, Itgb2, Itgb5, Itgb8, Tln2, Ptk2, Src, Lyn, Dab2, Npnt, Vtn, Fbln1, Emilin1, Col3a1, Lamb1, Lamb2, Ibsp, Tnc, Mfge8, Mmp14, Timp2, Sdc4, Cldn3, Cldn9, Cldn10, Cldn12, Cldn22, Marvel…	We observed cHC-specific upregulation of many genes related to cell-cell adhesion (Cdh5, Cdh13, Cdh11, Cdh1, Cdh2, Cdh15, Cdh24, L1cam, Epcam, Ctnnd1, Ctnna2, Pkp4, Jup, Dlg3, Epb41l5, Amot, Amotl1, Frmd4a, Grhl2, Macf1, Cd9, Cd81, Cd177), cell-ECM (Fermt1, Fermt2, Itga6, Itga9, Itgb1, Itgb2, Itgb5, Itgb8, Tln2, Ptk2, Src, Lyn, Dab2, Npnt, Vtn, Fbln1, Emilin1, Col3a1, Lamb1, Lamb2, Ibsp, Tnc, Mfg…		Vona B, Nanda I, Neuner C, Müller T, Haaf T. Confirmation of GRHL2 as the gene for the DFNA28 locus. Am J Med Genet A. 2013 Aug;161A(8):2060-5. doi: 10.1002/ajmg.a.36017. Epub 2013 Jun 27. PMID: 23813623; PMCID: PMC3884766. Mathur PD, Yang J. Usher syndrome and non-syndromic deafness: Functions of different whirlin isoforms in the cochlea, vestibular organs, and retina. Hear Res. 2019 Apr;375:14-…

## Sheet: Hair bundle
	Hair bundle, HC structure and functions
	Genes	Role in aging	Overall interpretation	References
	Shared upregulated: Tprn, Espnl, Ptprq, Grxcr1, Pcdh15, Cdh23, Dcdc2a, Baiap2l1, Hip1r, Eps8, Myo6, Capza1, Capza2, Arpc5l, Arpin, Cfl2, Cotl1, Pfn2, Fhod1, Flii, Mtss1, Add3, Specc1l, Washc4, Washc2, Nckap1, Nck2, Bbs2, Bbs4, Ttc8, Dcdc2a, Arhgap28, Arhgef10l, Arap1, Slc12a2, Slc52a3, Kcnq3, Wfs1, S1pr1, Spns2, Pou4f2, Tbx18, Fgfr1, Rhoa, Rgs4, Pak1, Braf, Cdc42, Cdc42ep3, Arfip1, Arf1, Asap3, D…	We observed a shared upregulation of genes related to stereocilia structure & actin dynamics (Tprn, Espnl, Ptprq, Grxcr1, Pcdh15, Cdh23, Eps8, Myo6, Capza1, Capza2, Arpc5l, Arpin, Cfl2, Cotl1, Pfn2, Fhod1, Flii, Mtss1, Add3, Specc1l, Washc2, Washc4, Nckap1, Nckap2), kinocilia/ciliary trafficking and planar cell polarity (Bbs2, Bbs4, Ttc8, Dcdc2a, Arhgap28, Arhgef10l, Arap1), maintenance of ionic …	Taken together, these up- and downregulated gene signatures indicate heavy actin remodeling including actin nucleation, polymerization/depolymerization, capping, bundling and turnover at the transcriptional level. However, actin dynamics are typically stabilized after development and only tips undergo low and slow turnover in adult stage. Thus, this may indicate heightened attempt by the HCs to m…	Park, J., & Bird, J. E. (2023). The actin cytoskeleton in hair bundle development and hearing loss. Hearing Research, 436, 108817. McGrath, J., Roy, P., & Perrin, B. J. (2016). Stereocilia morphogenesis and maintenance through regulation of actin stability. Seminars in Cell & Developmental Biology, 65, 88–95. Drummond, M. C., Belyantseva, I. A., Friderici, K. H., & Friedman, T. B. (2012). Actin i…
	Genes upregulated in cHC: Daam2, Fmn1, Evl, Pfn1, Mtpn, Actr3, Arpc5, Wasf1, Brk1, Washc3, Pls3, Xirp2, Dmtn, Dbn1, Avil, Tmod4, Tmod1, Capg, Capzb, Gsn, Cfl1, Twf1, Tmsb4x, Tmsb15b2, Gmfg, Myo3a, Myo1c, Rhoc, Svil, Limch1, Cdc42ep5, Cdc42ep1, Rhpn2, Baiap2, Snx9, Arfip2, Arfgef1, Sorbs3, Otof, Spta1, Sptan1, Sptbn1, Add2, Arhgef5, Arhgef10, Plekhg2, Prex1, Arhgap6, Rasa1, Pak2, Pak3, Limk1, Rac1…	Compared to vHCs, we noted a cHC-specific upregulation of many genes involved in actin dynamics such as actin neucleation (Actr3, Arpc5, Wasf1, Brk1, Washc3), polymerization/depolymerization (Daam2, Fmn1, Evl, Pfn1, Mtpn, Gsn, Cfl1, Twf1, Tmsb4x, Tmsb15b2, Gmfg), capping (Tmod4, Tmod1, Capg, Capz), bundling (Pls3, Xirp2, Dmtn, Dbn1, Avil), contractility regulators (Myo3a, Myo1c, Rhoc, Svil, Limch…
