# Supplementary material for: Molecular and Cellular Hallmarks of Age‐Related Vestibular Hair Cell Degeneration
Source: Adv Sci (Weinh). 2026 Jun 26:e76340. Online ahead of print. doi: 10.1002/advs.76340 (PMC13337082; doi:10.1002/advs.76340)
Supplement: Supplementary file 4 — Supporting File 4: advs76340‐sup‐0004‐Data.zip. [file ADVS-9999-e76340-s004.zip]

Archive with 1 entries (1 files):
- Supporting information_data.pdf
